# Supplementary material for: 2-Amino-5-methyl­pyridinium 6-oxo-1,6-dihydro­pyridine-2-carboxyl­ate
Source: Acta Crystallogr Sect E Struct Rep Online. 2012 Oct 20;68(Pt 11):o3151–2. doi: 10.1107/S1600536812041359 (PMC3515249; doi:10.1107/S1600536812041359)
Supplement: Supplementary file 1 [file e-68-o3151-sup1.cif]

##############################################################################
#                                                                            #
# This CIF contains the data in a paper accepted for publication in          #
# Acta Crystallographica Section E. It conforms to the requirements of       #
# Notes for Authors for Acta Crystallographica Section E, and has been       #
# peer reviewed under the auspices of the IUCr Commission on Journals.       #
#                                                                            #
# Full details of the Crystallographic Information File format               #
# are given in the paper "The Crystallographic Information File (CIF):       #
# a New Standard Archive File for Crystallography" by S. R. Hall, F. H.      #
# Allen and I. D. Brown [Acta Cryst. (1991), A47, 655-685].                  #
#                                                                            #
# The current version of the core CIF dictionary is obtainable from          #
# ftp://ftp.iucr.org/pub/cif_core.dic.                                       #
#                                                                            #
# Software is freely available for graphical display of the structure(s)     #
# in this CIF. For information consult the CIF software page                 #
# http://www.iucr.org/resources/cif/software.                                #
#                                                                            #
# This file may be used for bona fide research purposes within the           #
# scientific community so long as proper attribution is given to the journal # 
# article from which it was obtained.                                        #
#                                                                            #
##############################################################################
data_global
_audit_creation_method     'form.cif (version 2.0)'
_journal_data_validation_number     ?
_journal_date_recd_electronic     2012-09-19
_journal_date_accepted     2012-10-02
_journal_name_full     'Acta Crystallographica, Section E'
_journal_year     2012
_journal_volume     68
_journal_issue     11
_journal_page_first     o3151
_journal_page_last     o3152
_journal_paper_category     QO
_journal_paper_doi     10.1107/S1600536812041359
_journal_coeditor_code     IS5197
_publ_contact_author_name     'Ibrahim Abdul Razak'
_publ_contact_author_address
;
      School of Physics
      Universiti Sains Malaysia
      11800 USM, Penang
      MALAYSIA
;
_publ_contact_author_email     'arazaki@usm.my'
_publ_contact_author_fax     '604 6579150'
_publ_contact_author_phone     '604 6533438'
_publ_section_title
;
2-Amino-5-methylpyridinium 6-oxo-1,6-dihydropyridine-2-carboxylate
;
loop_
    _publ_author_name
    _publ_author_footnote
    _publ_author_address
    'Kaliyaperumal Thanigaimani' ?
;
School of Physics
Universiti Sains Malaysia
11800 USM, Penang
Malaysia
;
    'Abbas Farhadikoutenaei' ?
;
School of Physics
Universiti Sains Malaysia
11800 USM, Penang
Malaysia
;
    'Nuridayanti Che Khalib' ?
;
School of Physics
Universiti Sains Malaysia
11800 USM, Penang
Malaysia
;
    'Suhana Arshad' ?
;
School of Physics
Universiti Sains Malaysia
11800 USM, Penang
Malaysia
;
    'Ibrahim Abdul Razak'
;
Thomson Reuters ResearcherID: A-5599-2009.
;
;
School of Physics
Universiti Sains Malaysia
11800 USM, Penang
Malaysia
;
data_I
_audit_creation_method     SHELXL-97
_chemical_name_systematic
;
2-Amino-5-methylpyridinium 6-oxo-1,6-dihydropyridine-2-carboxylate
;
_chemical_name_common     ?
_chemical_formula_moiety     'C6 H9 N2 +, C6 H4 N O3 -'
_chemical_formula_sum     'C12 H13 N3 O3'
_chemical_formula_iupac     'C6 H9 N2 +, C6 H4 N O3 -'
_chemical_formula_weight     247.25
_chemical_melting_point     ?
_symmetry_cell_setting     monoclinic
_symmetry_space_group_name_H-M     'P 21/c'
_symmetry_space_group_name_Hall     '-P 2ybc'
loop_
    _symmetry_equiv_pos_as_xyz
    'x, y, z'
    '-x, y+1/2, -z+1/2'
    '-x, -y, -z'
    'x, -y-1/2, z-1/2'
_cell_length_a     11.7093(6)
_cell_length_b     10.4594(6)
_cell_length_c     11.4590(6)
_cell_angle_alpha     90.00
_cell_angle_beta     119.2030(10)
_cell_angle_gamma     90.00
_cell_volume     1225.03(11)
_cell_formula_units_Z     4
_cell_measurement_reflns_used     6176
_cell_measurement_theta_min     3.56
_cell_measurement_theta_max     32.59
_cell_measurement_temperature     100.0(10)
_exptl_crystal_description     'block'
_exptl_crystal_colour     'colourless'
_exptl_crystal_size_max     0.45
_exptl_crystal_size_mid     0.35
_exptl_crystal_size_min     0.23
_exptl_crystal_density_diffrn     1.341
_exptl_crystal_density_meas     ?
_exptl_crystal_density_method     'not measured'
_exptl_crystal_F_000     520
_exptl_absorpt_coefficient_mu     0.099
_exptl_absorpt_correction_type     multi-scan
_exptl_absorpt_process_details     '(<i>SADABS</i>; Bruker, 2009)'
_exptl_absorpt_correction_T_min     0.9572
_exptl_absorpt_correction_T_max     0.9776
_exptl_special_details
;
The crystal was placed in the cold stream of an Oxford Cryosystems Cobra
open-flow nitrogen cryostat (Cosier & Glazer, 1986) operating at 100.0 (1) K.
;
_diffrn_ambient_temperature     100.0(10)
_diffrn_radiation_type     MoK\a
_diffrn_radiation_wavelength     0.71073
_diffrn_radiation_source     'fine-focus sealed tube'
_diffrn_radiation_monochromator     graphite
_diffrn_measurement_device_type
;
Bruker SMART APEXII DUO CCD area-detector diffractometer
;
_diffrn_measurement_method     '\f and \w scans'
_diffrn_detector_area_resol_mean     ?
_diffrn_reflns_number     15984
_diffrn_reflns_av_R_equivalents     0.0265
_diffrn_reflns_av_sigmaI/netI     0.0266
_diffrn_reflns_theta_min     3.56
_diffrn_reflns_theta_max     32.64
_diffrn_reflns_theta_full     32.64
_diffrn_measured_fraction_theta_max     0.989
_diffrn_measured_fraction_theta_full     0.989
_diffrn_reflns_limit_h_min     -17
_diffrn_reflns_limit_h_max     17
_diffrn_reflns_limit_k_min     -15
_diffrn_reflns_limit_k_max     15
_diffrn_reflns_limit_l_min     -16
_diffrn_reflns_limit_l_max     17
_diffrn_standards_number     0
_diffrn_standards_interval_count     .
_diffrn_standards_interval_time     .
_diffrn_standards_decay_%     ?
_refine_special_details
;
Refinement of <i>F</i>^2^ against ALL reflections. The weighted <i>R</i>-factor
<i>wR</i> and goodness of fit <i>S</i> are based on <i>F</i>^2^, conventional
<i>R</i>-factors <i>R</i> are based on <i>F</i>, with <i>F</i> set to zero for
negative <i>F</i>^2^. The threshold expression of <i>F</i>^2^ >
\s(<i>F</i>^2^) is used only for calculating <i>R</i>-factors(gt) <i>etc</i>.
and is not relevant to the choice of reflections for refinement.
<i>R</i>-factors based on <i>F</i>^2^ are statistically about twice as large
as those based on <i>F</i>, and <i>R</i>- factors based on ALL data will be
even larger.
;
_reflns_number_total     4430
_reflns_number_gt     3745
_reflns_threshold_expression     >2sigma(I)
_refine_ls_structure_factor_coef     Fsqd
_refine_ls_matrix_type     full
_refine_ls_R_factor_all     0.0467
_refine_ls_R_factor_gt     0.0388
_refine_ls_wR_factor_gt     0.1088
_refine_ls_wR_factor_ref     0.1161
_refine_ls_goodness_of_fit_ref     1.024
_refine_ls_restrained_S_all     1.024
_refine_ls_number_reflns     4430
_refine_ls_number_parameters     180
_refine_ls_number_restraints     0
_refine_ls_hydrogen_treatment     mixed
_refine_ls_weighting_scheme     calc
_refine_ls_weighting_details
         'calc w=1/[\s^2^(Fo^2^)+(0.0661P)^2^+0.2292P] where P=(Fo^2^+2Fc^2^)/3'
_atom_sites_solution_hydrogens     geom
_atom_sites_solution_primary     direct
_atom_sites_solution_secondary     difmap
_refine_ls_shift/su_max     0.000
_refine_ls_shift/su_mean     0.000
_refine_diff_density_max     0.431
_refine_diff_density_min     -0.207
_refine_ls_extinction_method     none
_refine_ls_extinction_coef     ?
loop_
    _atom_type_symbol
    _atom_type_description
    _atom_type_scat_dispersion_real
    _atom_type_scat_dispersion_imag
    _atom_type_scat_source
    'C' 'C' 0.0033 0.0016
                         'International Tables Vol C Tables 4.2.6.8 and 6.1.1.4'
    'H' 'H' 0.0000 0.0000
                         'International Tables Vol C Tables 4.2.6.8 and 6.1.1.4'
    'N' 'N' 0.0061 0.0033
                         'International Tables Vol C Tables 4.2.6.8 and 6.1.1.4'
    'O' 'O' 0.0106 0.0060
                         'International Tables Vol C Tables 4.2.6.8 and 6.1.1.4'
_computing_data_collection     'APEX2 (Bruker, 2009)'
_computing_cell_refinement     'SAINT (Bruker, 2009)'
_computing_data_reduction     'SAINT (Bruker, 2009)'
_computing_structure_solution     'SHELXTL (Sheldrick, 2008)'
_computing_structure_refinement     'SHELXTL (Sheldrick, 2008)'
_computing_molecular_graphics     'SHELXTL (Sheldrick, 2008)'
_computing_publication_material
;
SHELXTL (Sheldrick, 2008) and PLATON (Spek, 2009)
;
loop_
    _atom_site_type_symbol
    _atom_site_label
    _atom_site_fract_x
    _atom_site_fract_y
    _atom_site_fract_z
    _atom_site_U_iso_or_equiv
    _atom_site_adp_type
    _atom_site_calc_flag
    _atom_site_refinement_flags
    _atom_site_occupancy
    _atom_site_symmetry_multiplicity
    _atom_site_disorder_assembly
    _atom_site_disorder_group
    O O1 0.37734(6) 0.60282(6) 0.39711(6) 0.01806(13) Uani d . 1 1 . .
    O O2 0.80810(7) 0.48126(7) 0.29773(7) 0.02633(15) Uani d . 1 1 . .
    O O3 0.79587(6) 0.45930(6) 0.48584(7) 0.02282(14) Uani d . 1 1 . .
    N N1 0.55569(6) 0.55843(7) 0.37336(7) 0.01512(13) Uani d . 1 1 . .
    N N2 0.02845(7) 0.72276(7) 0.43791(7) 0.01818(14) Uani d . 1 1 . .
    N N3 0.14291(7) 0.77377(8) 0.32695(8) 0.02345(16) Uani d . 1 1 . .
    C C1 0.43630(7) 0.61584(7) 0.33157(8) 0.01518(14) Uani d . 1 1 . .
    C C2 0.38707(8) 0.68852(8) 0.21019(8) 0.02096(16) Uani d . 1 1 . .
    H H2A 0.3064 0.7328 0.1776 0.025 Uiso calc R 1 1 . .
    C C3 0.45395(9) 0.69519(10) 0.14089(9) 0.02493(18) Uani d . 1 1 . .
    H H3A 0.4195 0.7439 0.0608 0.030 Uiso calc R 1 1 . .
    C C4 0.57443(9) 0.63000(9) 0.18740(9) 0.02318(17) Uani d . 1 1 . .
    H H4A 0.6203 0.6326 0.1382 0.028 Uiso calc R 1 1 . .
    C C5 0.62317(8) 0.56351(8) 0.30428(8) 0.01706(15) Uani d . 1 1 . .
    C C6 0.75338(8) 0.49530(8) 0.36664(9) 0.01855(15) Uani d . 1 1 . .
    C C7 -0.25015(10) 0.86990(10) 0.46610(12) 0.0311(2) Uani d . 1 1 . .
    H H7A -0.2490 0.7998 0.5234 0.047 Uiso calc R 1 1 . .
    H H7B -0.3361 0.8737 0.3856 0.047 Uiso calc R 1 1 . .
    H H7C -0.2328 0.9509 0.5149 0.047 Uiso calc R 1 1 . .
    C C8 -0.14653(8) 0.84727(8) 0.42693(9) 0.02107(16) Uani d . 1 1 . .
    C C9 -0.12821(9) 0.93128(9) 0.34046(10) 0.02358(17) Uani d . 1 1 . .
    H H9A -0.1834 1.0039 0.3055 0.028 Uiso calc R 1 1 . .
    C C10 -0.03306(9) 0.91053(9) 0.30608(9) 0.02217(17) Uani d . 1 1 . .
    H H10A -0.0219 0.9685 0.2486 0.027 Uiso calc R 1 1 . .
    C C11 0.04861(7) 0.80162(8) 0.35711(8) 0.01760(15) Uani d . 1 1 . .
    C C12 -0.06528(8) 0.74369(8) 0.47303(8) 0.01970(16) Uani d . 1 1 . .
    H H12A -0.0746 0.6849 0.5310 0.024 Uiso calc R 1 1 . .
    H H1N1 0.5904(14) 0.5129(15) 0.4496(14) 0.033(3) Uiso d . 1 1 . .
    H H2N3 0.1961(15) 0.7063(15) 0.3644(15) 0.037(4) Uiso d . 1 1 . .
    H H1N3 0.1663(14) 0.8348(15) 0.2824(14) 0.034(3) Uiso d . 1 1 . .
    H H1N2 0.0830(15) 0.6489(15) 0.4686(16) 0.040(4) Uiso d . 1 1 . .
loop_
    _atom_site_aniso_label
    _atom_site_aniso_U_11
    _atom_site_aniso_U_22
    _atom_site_aniso_U_33
    _atom_site_aniso_U_12
    _atom_site_aniso_U_13
    _atom_site_aniso_U_23
    O1 0.0171(3) 0.0218(3) 0.0192(3) 0.0032(2) 0.0119(2) 0.0018(2)
    O2 0.0276(3) 0.0276(3) 0.0359(4) 0.0033(2) 0.0250(3) 0.0001(3)
    O3 0.0197(3) 0.0248(3) 0.0278(3) 0.0060(2) 0.0146(2) 0.0074(2)
    N1 0.0151(3) 0.0164(3) 0.0162(3) 0.0019(2) 0.0095(2) 0.0018(2)
    N2 0.0169(3) 0.0183(3) 0.0205(3) 0.0015(2) 0.0101(2) 0.0027(2)
    N3 0.0218(3) 0.0263(4) 0.0279(4) 0.0065(3) 0.0166(3) 0.0067(3)
    C1 0.0146(3) 0.0155(3) 0.0166(3) 0.0011(2) 0.0084(3) -0.0002(2)
    C2 0.0188(3) 0.0228(4) 0.0218(4) 0.0046(3) 0.0104(3) 0.0068(3)
    C3 0.0245(4) 0.0297(4) 0.0229(4) 0.0045(3) 0.0134(3) 0.0097(3)
    C4 0.0245(4) 0.0278(4) 0.0234(4) 0.0029(3) 0.0165(3) 0.0062(3)
    C5 0.0178(3) 0.0177(3) 0.0201(3) 0.0008(2) 0.0128(3) 0.0003(3)
    C6 0.0184(3) 0.0156(3) 0.0269(4) 0.0005(2) 0.0152(3) 0.0003(3)
    C7 0.0284(4) 0.0308(5) 0.0453(6) -0.0001(4) 0.0269(4) -0.0044(4)
    C8 0.0190(3) 0.0219(4) 0.0259(4) -0.0008(3) 0.0138(3) -0.0025(3)
    C9 0.0213(4) 0.0218(4) 0.0293(4) 0.0058(3) 0.0137(3) 0.0036(3)
    C10 0.0223(4) 0.0217(4) 0.0246(4) 0.0053(3) 0.0131(3) 0.0063(3)
    C11 0.0160(3) 0.0194(3) 0.0182(3) 0.0009(2) 0.0090(3) 0.0009(3)
    C12 0.0195(3) 0.0210(4) 0.0215(4) -0.0020(3) 0.0122(3) -0.0002(3)
_geom_special_details
;
All e.s.d.'s (except the e.s.d. in the dihedral angle between two l.s. planes)
are estimated using the full covariance matrix. The cell e.s.d.'s are taken
into account individually in the estimation of e.s.d.'s in distances, angles
and torsion angles; correlations between e.s.d.'s in cell parameters are only
used when they are defined by crystal symmetry. An approximate (isotropic)
treatment of cell e.s.d.'s is used for estimating e.s.d.'s involving l.s.
planes.
;
loop_
    _geom_bond_atom_site_label_1
    _geom_bond_atom_site_label_2
    _geom_bond_site_symmetry_2
    _geom_bond_distance
    _geom_bond_publ_flag
    O1 C1 . 1.2511(9) ?
    O2 C6 . 1.2447(9) ?
    O3 C6 . 1.2617(11) ?
    N1 C5 . 1.3654(9) ?
    N1 C1 . 1.3751(10) ?
    N1 H1N1 . 0.899(15) ?
    N2 C11 . 1.3440(11) ?
    N2 C12 . 1.3585(10) ?
    N2 H1N2 . 0.954(16) ?
    N3 C11 . 1.3402(10) ?
    N3 H2N3 . 0.900(16) ?
    N3 H1N3 . 0.938(15) ?
    C1 C2 . 1.4361(11) ?
    C2 C3 . 1.3622(12) ?
    C2 H2A . 0.9500 ?
    C3 C4 . 1.4161(12) ?
    C3 H3A . 0.9500 ?
    C4 C5 . 1.3628(12) ?
    C4 H4A . 0.9500 ?
    C5 C6 . 1.5104(11) ?
    C7 C8 . 1.5036(12) ?
    C7 H7A . 0.9800 ?
    C7 H7B . 0.9800 ?
    C7 H7C . 0.9800 ?
    C8 C12 . 1.3665(12) ?
    C8 C9 . 1.4169(13) ?
    C9 C10 . 1.3681(12) ?
    C9 H9A . 0.9500 ?
    C10 C11 . 1.4172(11) ?
    C10 H10A . 0.9500 ?
    C12 H12A . 0.9500 ?
loop_
    _geom_angle_atom_site_label_1
    _geom_angle_atom_site_label_2
    _geom_angle_atom_site_label_3
    _geom_angle_site_symmetry_1
    _geom_angle_site_symmetry_3
    _geom_angle
    _geom_angle_publ_flag
    C5 N1 C1 . . 123.96(7) ?
    C5 N1 H1N1 . . 118.0(9) ?
    C1 N1 H1N1 . . 118.0(9) ?
    C11 N2 C12 . . 122.96(7) ?
    C11 N2 H1N2 . . 116.1(9) ?
    C12 N2 H1N2 . . 121.0(9) ?
    C11 N3 H2N3 . . 120.9(9) ?
    C11 N3 H1N3 . . 119.2(9) ?
    H2N3 N3 H1N3 . . 118.4(13) ?
    O1 C1 N1 . . 120.55(7) ?
    O1 C1 C2 . . 124.11(7) ?
    N1 C1 C2 . . 115.33(7) ?
    C3 C2 C1 . . 121.23(7) ?
    C3 C2 H2A . . 119.4 ?
    C1 C2 H2A . . 119.4 ?
    C2 C3 C4 . . 120.43(8) ?
    C2 C3 H3A . . 119.8 ?
    C4 C3 H3A . . 119.8 ?
    C5 C4 C3 . . 118.57(7) ?
    C5 C4 H4A . . 120.7 ?
    C3 C4 H4A . . 120.7 ?
    C4 C5 N1 . . 120.42(7) ?
    C4 C5 C6 . . 123.23(7) ?
    N1 C5 C6 . . 116.33(7) ?
    O2 C6 O3 . . 126.76(8) ?
    O2 C6 C5 . . 117.96(8) ?
    O3 C6 C5 . . 115.27(7) ?
    C8 C7 H7A . . 109.5 ?
    C8 C7 H7B . . 109.5 ?
    H7A C7 H7B . . 109.5 ?
    C8 C7 H7C . . 109.5 ?
    H7A C7 H7C . . 109.5 ?
    H7B C7 H7C . . 109.5 ?
    C12 C8 C9 . . 116.59(8) ?
    C12 C8 C7 . . 121.36(8) ?
    C9 C8 C7 . . 122.05(8) ?
    C10 C9 C8 . . 121.70(8) ?
    C10 C9 H9A . . 119.2 ?
    C8 C9 H9A . . 119.2 ?
    C9 C10 C11 . . 119.28(8) ?
    C9 C10 H10A . . 120.4 ?
    C11 C10 H10A . . 120.4 ?
    N3 C11 N2 . . 119.21(8) ?
    N3 C11 C10 . . 122.91(8) ?
    N2 C11 C10 . . 117.88(7) ?
    N2 C12 C8 . . 121.60(8) ?
    N2 C12 H12A . . 119.2 ?
    C8 C12 H12A . . 119.2 ?
loop_
    _geom_torsion_atom_site_label_1
    _geom_torsion_atom_site_label_2
    _geom_torsion_atom_site_label_3
    _geom_torsion_atom_site_label_4
    _geom_torsion_site_symmetry_1
    _geom_torsion_site_symmetry_2
    _geom_torsion_site_symmetry_3
    _geom_torsion_site_symmetry_4
    _geom_torsion
    _geom_torsion_publ_flag
    C5 N1 C1 O1 . . . . 176.99(7) ?
    C5 N1 C1 C2 . . . . -2.64(11) ?
    O1 C1 C2 C3 . . . . -177.60(9) ?
    N1 C1 C2 C3 . . . . 2.02(12) ?
    C1 C2 C3 C4 . . . . 0.03(15) ?
    C2 C3 C4 C5 . . . . -1.64(15) ?
    C3 C4 C5 N1 . . . . 1.11(14) ?
    C3 C4 C5 C6 . . . . -177.22(8) ?
    C1 N1 C5 C4 . . . . 1.13(13) ?
    C1 N1 C5 C6 . . . . 179.56(7) ?
    C4 C5 C6 O2 . . . . -12.31(13) ?
    N1 C5 C6 O2 . . . . 169.31(8) ?
    C4 C5 C6 O3 . . . . 167.03(9) ?
    N1 C5 C6 O3 . . . . -11.36(11) ?
    C12 C8 C9 C10 . . . . -0.71(14) ?
    C7 C8 C9 C10 . . . . 179.51(9) ?
    C8 C9 C10 C11 . . . . 0.60(14) ?
    C12 N2 C11 N3 . . . . -179.75(8) ?
    C12 N2 C11 C10 . . . . -0.56(12) ?
    C9 C10 C11 N3 . . . . 179.19(9) ?
    C9 C10 C11 N2 . . . . 0.03(13) ?
    C11 N2 C12 C8 . . . . 0.45(13) ?
    C9 C8 C12 N2 . . . . 0.19(13) ?
    C7 C8 C12 N2 . . . . 179.97(8) ?
loop_
    _geom_hbond_atom_site_label_D
    _geom_hbond_atom_site_label_H
    _geom_hbond_atom_site_label_A
    _geom_hbond_site_symmetry_A
    _geom_hbond_distance_DH
    _geom_hbond_distance_HA
    _geom_hbond_distance_DA
    _geom_hbond_angle_DHA
    _geom_hbond_publ_flag
    N1 H1N1 O1 3_666 0.899(15) 2.011(15) 2.8922(10) 166.0(16) yes
    N3 H2N3 O1 . 0.900(16) 2.245(19) 3.0373(12) 146.7(15) yes
    N3 H2N3 O3 3_666 0.900(16) 2.408(16) 3.0916(11) 133.0(15) yes
    N3 H1N3 O2 2_655 0.938(15) 1.884(16) 2.8071(12) 167.7(15) yes
    N2 H1N2 O3 3_666 0.954(16) 1.686(18) 2.6206(11) 165.7(17) yes
    C3 H3A O1 4_575 0.95 2.33 3.2598(11) 166 yes
    C9 H9A O1 2_555 0.95 2.54 3.3750(12) 146 yes
_iucr_refine_instructions_details
;
TITL mo_kta6_0m in P2(1)/c (100K)
CELL 0.71073  11.7093  10.4594  11.4590  90.000 119.203  90.000
ZERR    4.00   0.0006   0.0006   0.0006   0.000   0.001   0.000
LATT  1
SYMM -X, 0.5+Y, 0.5-Z
SFAC C H N O
UNIT 48 52 12 12
TEMP -173.000
SIZE 0.23 0.345 0.447
L.S. 10
BOND $H
FMAP 2 2 60
OMIT -1 3 2
OMIT -4 6 5
OMIT -1 1 1
OMIT -4 6 4
EQIV $1 x,3/2-y,-1/2+z
HTAB C3 o1_$1
ACTA
CONF
PLAN 20
WGHT    0.066100    0.229200
FVAR       0.96387
O1    4    0.377338    0.602816    0.397114    11.00000    0.01712    0.02175 =
         0.01921    0.00175    0.01190    0.00324
O2    4    0.808096    0.481257    0.297728    11.00000    0.02764    0.02761 =
         0.03589    0.00008    0.02498    0.00326
O3    4    0.795872    0.459304    0.485843    11.00000    0.01968    0.02484 =
         0.02779    0.00736    0.01460    0.00601
N1    3    0.555686    0.558434    0.373362    11.00000    0.01511    0.01642 =
         0.01616    0.00181    0.00945    0.00192
N2    3    0.028455    0.722764    0.437912    11.00000    0.01695    0.01830 =
         0.02049    0.00273    0.01008    0.00150
N3    3    0.142909    0.773765    0.326948    11.00000    0.02182    0.02635 =
         0.02791    0.00674    0.01661    0.00652
C1    1    0.436296    0.615841    0.331566    11.00000    0.01460    0.01547 =
         0.01656   -0.00017    0.00845    0.00114
C2    1    0.387071    0.688523    0.210187    11.00000    0.01880    0.02281 =
         0.02185    0.00685    0.01036    0.00456
AFIX  43
H2A   2    0.306361    0.732779    0.177616    11.00000   -1.20000
AFIX   0
C3    1    0.453952    0.695189    0.140887    11.00000    0.02452    0.02973 =
         0.02287    0.00975    0.01339    0.00446
AFIX  43
H3A   2    0.419548    0.743881    0.060837    11.00000   -1.20000
AFIX   0
C4    1    0.574433    0.630003    0.187401    11.00000    0.02447    0.02785 =
         0.02340    0.00621    0.01650    0.00292
AFIX  43
H4A   2    0.620294    0.632569    0.138194    11.00000   -1.20000
AFIX   0
C5    1    0.623166    0.563513    0.304275    11.00000    0.01784    0.01774 =
         0.02011    0.00030    0.01277    0.00085
C6    1    0.753385    0.495301    0.366639    11.00000    0.01842    0.01565 =
         0.02689    0.00028    0.01520    0.00048
C7    1   -0.250148    0.869903    0.466102    11.00000    0.02843    0.03084 =
         0.04535   -0.00437    0.02694   -0.00011
AFIX 137
H7A   2   -0.249026    0.799821    0.523416    11.00000   -1.50000
H7B   2   -0.336142    0.873736    0.385567    11.00000   -1.50000
H7C   2   -0.232809    0.950905    0.514851    11.00000   -1.50000
AFIX   0
C8    1   -0.146533    0.847269    0.426935    11.00000    0.01897    0.02193 =
         0.02593   -0.00252    0.01378   -0.00076
C9    1   -0.128206    0.931285    0.340461    11.00000    0.02132    0.02184 =
         0.02927    0.00364    0.01366    0.00581
AFIX  43
H9A   2   -0.183405    1.003898    0.305455    11.00000   -1.20000
AFIX   0
C10   1   -0.033064    0.910526    0.306082    11.00000    0.02234    0.02169 =
         0.02455    0.00634    0.01307    0.00525
AFIX  43
H10A  2   -0.021869    0.968490    0.248622    11.00000   -1.20000
AFIX   0
C11   1    0.048610    0.801618    0.357115    11.00000    0.01598    0.01940 =
         0.01820    0.00089    0.00896    0.00091
C12   1   -0.065282    0.743692    0.473032    11.00000    0.01946    0.02101 =
         0.02148   -0.00020    0.01220   -0.00198
AFIX  43
H12A  2   -0.074572    0.684895    0.531044    11.00000   -1.20000
AFIX   0
H1N1  2    0.590363    0.512878    0.449597    11.00000    0.03256
H2N3  2    0.196138    0.706265    0.364362    11.00000    0.03733
H1N3  2    0.166309    0.834830    0.282370    11.00000    0.03374
H1N2  2    0.083034    0.648880    0.468568    11.00000    0.03958
HKLF 4 1 0 0 1 0 -1 0 1 0 0
REM  mo_kta6_0m in P2(1)/c (100K)
REM R1 =  0.0388 for   3745 Fo > 4sig(Fo)  and  0.0467 for all   4430 data
REM    180 parameters refined using      0 restraints
END
WGHT      0.0661      0.2292
REM Highest difference peak  0.431,  deepest hole -0.207,  1-sigma level  0.049
Q1    1   0.0129  0.8598  0.3413  11.00000  0.05    0.43
Q2    1  -0.0998  0.8006  0.4585  11.00000  0.05    0.43
Q3    1   0.4200  0.6593  0.2757  11.00000  0.05    0.42
Q4    1   0.6884  0.5316  0.3316  11.00000  0.05    0.41
Q5    1   0.5142  0.6598  0.1680  11.00000  0.05    0.37
Q6    1  -0.1395  0.8840  0.3795  11.00000  0.05    0.37
Q7    1   0.0379  0.7657  0.4002  11.00000  0.05    0.36
Q8    1   0.4992  0.5868  0.3559  11.00000  0.05    0.36
Q9    1   0.5953  0.5956  0.2455  11.00000  0.05    0.33
Q10   1   0.4218  0.7000  0.1790  11.00000  0.05    0.28
Q11   1  -0.0812  0.9127  0.3241  11.00000  0.05    0.26
Q12   1   0.0967  0.7911  0.3447  11.00000  0.05    0.26
Q13   1  -0.1978  0.8563  0.4412  11.00000  0.05    0.24
Q14   1  -0.0240  0.7373  0.4479  11.00000  0.05    0.24
Q15   1   0.5929  0.5637  0.3371  11.00000  0.05    0.22
Q16   1   0.3929  0.5440  0.4375  11.00000  0.05    0.20
Q17   1   0.3996  0.6063  0.3603  11.00000  0.05    0.19
Q18   1   0.7644  0.4643  0.4198  11.00000  0.05    0.18
Q19   1   0.8249  0.3882  0.4718  11.00000  0.05    0.18
Q20   1   0.3165  0.6376  0.3601  11.00000  0.05    0.18
;
