# Supplementary material for: 2-Amino-5-methyl­pyridinium 6-oxo-1,6-dihydro­pyridine-2-carboxyl­ate
Source: Acta Crystallogr Sect E Struct Rep Online. 2012 Oct 20;68(Pt 11):o3151–2. doi: 10.1107/S1600536812041359 (PMC3515249; doi:10.1107/S1600536812041359)
Supplement: Supplementary file 2 [file e-68-o3151-Isup2.hkl]

# 
# h,k,l, Fc-squared, Fo-squared, sigma(Fo-squared) and status flag 
# 
data_I
_shelx_title ' mo_kta6_0m in P2(1)/c (100K)' 
_shelx_refln_list_code          4 
_shelx_F_calc_maximum      105.34 
_exptl_crystal_F_000       520.00 
_reflns_d_resolution_high  0.6589 
 
loop_ 
 _symmetry_equiv_pos_as_xyz 
 'x, y, z' 
 '-x, y+1/2, -z+1/2' 
 '-x, -y, -z' 
 'x, -y-1/2, z-1/2' 
 
_cell_length_a    11.7093 
_cell_length_b    10.4594 
_cell_length_c    11.4590 
_cell_angle_alpha  90.000 
_cell_angle_beta  119.203 
_cell_angle_gamma  90.000 
 
_shelx_F_squared_multiplier     1.000 
 
loop_ 
 _refln_index_h 
 _refln_index_k 
 _refln_index_l 
 _refln_F_squared_calc 
 _refln_F_squared_meas 
 _refln_F_squared_sigma 
 _refln_observed_status 
   2   0   0     1152.15     1130.13     28.59 o 
   3   0   0     1091.15     1041.91     57.23 o 
   4   0   0      534.11      579.98     11.10 o 
   5   0   0     7189.84     7493.48     98.26 o 
   6   0   0      525.53      584.76      8.01 o 
   7   0   0       44.21       62.03      1.59 o 
   8   0   0       12.14       14.83      1.33 o 
   9   0   0       38.02       39.68      1.57 o 
  10   0   0      709.91      685.93     10.25 o 
  11   0   0       16.93       28.51      2.13 o 
  12   0   0      571.62      561.86     11.20 o 
  13   0   0        1.03        2.54      1.24 o 
  14   0   0        1.48        1.30      2.28 o 
  15   0   0        7.51       11.81      3.24 o 
   2   1   0      413.79      465.33      9.32 o 
   3   1   0      968.19      942.10     14.07 o 
   4   1   0      307.65      331.02      4.67 o 
   5   1   0       21.49       13.23      0.74 o 
   6   1   0      318.53      319.36      4.51 o 
   7   1   0      220.92      219.16      2.78 o 
   8   1   0       54.16       64.62      1.41 o 
   9   1   0       60.59       59.31      1.42 o 
  10   1   0        0.01        0.11      0.49 o 
  11   1   0      255.43      253.37      4.59 o 
  12   1   0        5.89        6.20      1.19 o 
  13   1   0        4.21        3.73      1.32 o 
  14   1   0       20.03       23.16      3.11 o 
  15   1   0       21.14       21.76      3.88 o 
   0   2   0      104.68      152.49      4.93 o 
   1   2   0     2064.73     1996.18     57.69 o 
   2   2   0     6418.53     6678.71    107.42 o 
   3   2   0     1511.99     1544.38     30.00 o 
   4   2   0      187.10      195.63      3.72 o 
   5   2   0     1344.85     1420.62     15.21 o 
   6   2   0        3.01        3.88      0.44 o 
   7   2   0      237.07      244.72      3.36 o 
   8   2   0        0.70        1.16      0.41 o 
   9   2   0      300.73      302.52      4.28 o 
  10   2   0      219.18      232.71      3.60 o 
  11   2   0      194.34      183.12      3.62 o 
  12   2   0        2.94        2.66      0.83 o 
  13   2   0       52.79       47.72      2.94 o 
  14   2   0        3.12        2.68      1.34 o 
  15   2   0        5.57        2.67      2.72 o 
   1   3   0      990.96      838.03    113.15 o 
   2   3   0       65.34       77.72      2.33 o 
   3   3   0     2176.39     2219.53     94.71 o 
   4   3   0       10.22       12.54      0.74 o 
   5   3   0      142.88      159.74      2.41 o 
   6   3   0      553.01      550.94      6.67 o 
   7   3   0       89.13       90.42      2.04 o 
   8   3   0      690.13      696.03      8.38 o 
   9   3   0     1012.45      947.08     12.21 o 
  10   3   0      378.84      381.84      5.77 o 
  11   3   0        7.44        6.41      0.84 o 
  12   3   0        2.08        2.02      0.71 o 
  13   3   0        3.69        2.89      0.95 o 
  14   3   0       15.37       15.72      1.98 o 
  15   3   0        5.32        4.86      1.86 o 
   0   4   0      356.41      311.56     10.00 o 
   1   4   0     4093.95     4283.40    123.18 o 
   2   4   0      390.45      364.07     48.57 o 
   3   4   0      479.98      463.77      8.41 o 
   4   4   0      798.57      868.17     10.94 o 
   5   4   0        3.58        0.62      0.33 o 
   6   4   0      197.02      195.42      3.58 o 
   7   4   0      319.26      329.43      5.62 o 
   8   4   0      158.60      173.91      2.87 o 
   9   4   0        7.87        4.00      0.68 o 
  10   4   0       26.24       20.15      1.20 o 
  11   4   0        1.98        0.76      0.64 o 
  12   4   0        5.05        6.37      0.91 o 
  13   4   0        1.05       -0.32      0.68 o 
  14   4   0       17.29       21.47      1.70 o 
  15   4   0       85.24       97.39      8.46 o 
   1   5   0      809.49      819.71     21.54 o 
   3   5   0     1950.94     2028.37     33.42 o 
   4   5   0      379.04      387.76      6.93 o 
   5   5   0      111.92      114.01      1.80 o 
   6   5   0       64.80       65.39      3.19 o 
   7   5   0       42.27       46.03      2.07 o 
   8   5   0       44.65       31.29      1.21 o 
   9   5   0        0.46        0.62      0.53 o 
  10   5   0      100.42       95.14      2.35 o 
  11   5   0        1.68        1.96      0.72 o 
  12   5   0        0.88        0.70      0.71 o 
  13   5   0       56.61       56.42      2.76 o 
  14   5   0       49.13       57.26      2.52 o 
   0   6   0      306.91      324.53      6.14 o 
   1   6   0       19.26       27.86      1.28 o 
   2   6   0     1328.33     1385.70     27.57 o 
   3   6   0      600.58      595.54     10.79 o 
   4   6   0      255.81      268.16      5.70 o 
   5   6   0       13.47       15.00      0.66 o 
   6   6   0        0.05       -0.02      0.39 o 
   7   6   0        5.65        6.86      0.72 o 
   8   6   0       13.54       16.60      0.90 o 
   9   6   0        0.19        0.30      0.52 o 
  10   6   0       16.73       17.45      1.17 o 
  11   6   0        3.69        6.10      0.89 o 
  12   6   0      144.93      147.26      3.26 o 
  13   6   0        0.27       -0.17      0.75 o 
  14   6   0       27.19       29.60      2.33 o 
   1   7   0      199.88      206.04      5.00 o 
   2   7   0      509.02      514.19     17.34 o 
   3   7   0      264.10      245.70      6.94 o 
   4   7   0        0.22        0.90      0.73 o 
   5   7   0      367.30      350.43      5.78 o 
   6   7   0      464.67      434.84      7.18 o 
   7   7   0      123.26       96.94      3.46 o 
   8   7   0       23.75       23.07      1.09 o 
   9   7   0      120.60      119.60      2.38 o 
  10   7   0       13.37       12.90      1.02 o 
  11   7   0        3.98        3.12      0.78 o 
  12   7   0        8.68        8.34      1.04 o 
  13   7   0        7.20        4.64      0.97 o 
   0   8   0        8.13        5.60      0.83 o 
   1   8   0       36.79       41.73      1.86 o 
   2   8   0      242.27      246.57      6.24 o 
   3   8   0        4.61        6.10      1.19 o 
   4   8   0      104.20      118.78      4.16 o 
   5   8   0        0.16        0.95      0.68 o 
   6   8   0       90.15       76.81      2.27 o 
   7   8   0        7.16        7.32      0.94 o 
   8   8   0        9.15        6.33      1.01 o 
   9   8   0        1.68        0.98      0.64 o 
  10   8   0       15.17       17.15      1.41 o 
  11   8   0        5.74        5.61      1.09 o 
  12   8   0      330.49      326.89      6.51 o 
  13   8   0       14.61       15.46      2.89 o 
   1   9   0        0.38        0.38      0.37 o 
   2   9   0      212.41      203.86      5.60 o 
   3   9   0      295.54      284.41      6.24 o 
   4   9   0       61.84       52.31      2.54 o 
   5   9   0       87.80       85.21      3.73 o 
   6   9   0        1.73        2.02      0.62 o 
   7   9   0       34.96       32.75      1.74 o 
   8   9   0       18.83       18.66      1.52 o 
   9   9   0       11.81       10.01      1.22 o 
  10   9   0       62.22       59.27      2.37 o 
  11   9   0       93.73       97.50      3.07 o 
  12   9   0       92.36      100.09      3.23 o 
   0  10   0       32.89       34.72      2.12 o 
   1  10   0       23.95       25.33      1.63 o 
   2  10   0       35.14       34.16      2.13 o 
   3  10   0      194.45      175.33      6.48 o 
   4  10   0       48.58       44.53      2.80 o 
   5  10   0       63.52       56.61      5.12 o 
   6  10   0        5.02        6.50      0.81 o 
   7  10   0        9.28       12.05      1.18 o 
   8  10   0       12.68       13.93      1.40 o 
   9  10   0       48.12       44.47      2.42 o 
  10  10   0        9.95        9.10      1.37 o 
  11  10   0        0.24       -0.52      0.84 o 
  12  10   0        1.43        2.43      1.83 o 
   1  11   0      611.06      634.65     12.66 o 
   2  11   0        2.35        2.61      0.66 o 
   3  11   0      521.70      526.81     12.50 o 
   4  11   0      113.18      112.07      6.47 o 
   5  11   0       12.12       13.65      1.90 o 
   6  11   0       35.05       38.94      1.71 o 
   7  11   0       33.99       34.22      2.60 o 
   8  11   0       16.52       20.27      1.67 o 
   9  11   0       25.49       24.36      1.97 o 
  10  11   0        5.99        7.34      1.34 o 
  11  11   0        1.69        2.29      1.19 o 
   0  12   0       44.23       45.68      2.95 o 
   1  12   0      108.28      110.49      3.38 o 
   2  12   0       17.09       16.28      1.59 o 
   3  12   0       17.77       20.02      1.33 o 
   4  12   0       20.30       16.47      2.10 o 
   5  12   0       57.91       55.55      3.37 o 
   6  12   0       11.47       11.84      1.10 o 
   7  12   0       12.11       12.15      1.43 o 
   8  12   0       88.40       89.80      4.12 o 
   9  12   0       35.82       39.16      4.07 o 
  10  12   0        2.80        3.78      1.21 o 
   1  13   0      137.41      138.62      4.08 o 
   2  13   0      174.49      172.36      4.68 o 
   3  13   0        0.81        1.29      0.83 o 
   4  13   0      215.47      220.23      5.50 o 
   5  13   0       33.75       32.98      1.70 o 
   6  13   0        9.10       11.82      1.90 o 
   7  13   0      117.76      130.00      3.75 o 
   8  13   0       14.13       12.63      1.43 o 
   0  14   0       21.02       23.77      2.60 o 
   1  14   0       29.37       33.55      2.10 o 
   2  14   0        3.81        3.78      1.63 o 
   3  14   0        4.81        6.27      1.13 o 
   4  14   0        5.04        5.29      1.03 o 
   5  14   0        8.23        9.40      1.20 o 
   6  14   0        6.86        6.45      1.07 o 
   7  14   0       76.41       88.86      3.31 o 
   1  15   0        0.07        0.00      0.90 o 
   2  15   0       12.20       12.02      2.28 o 
   3  15   0        8.58        6.61      1.24 o 
   4  15   0       10.20        9.09      1.39 o 
   5  15   0       10.74       13.99      1.71 o 
 -15   1   1       27.91       28.10      4.08 o 
 -14   1   1        0.18        0.77      1.12 o 
 -13   1   1        1.61        1.94      1.07 o 
 -12   1   1       16.09       16.58      1.36 o 
 -11   1   1       32.08       30.48      1.25 o 
 -10   1   1        5.95        8.46      0.70 o 
  -9   1   1       79.84       83.66      1.53 o 
  -8   1   1      446.41      473.52      5.42 o 
  -7   1   1      309.56      309.38      3.33 o 
  -6   1   1       15.29       14.41      0.46 o 
  -5   1   1     2597.42     2713.87     26.53 o 
  -4   1   1     1032.31     1094.03     10.08 o 
  -3   1   1     1342.44     1412.90     16.37 o 
  -2   1   1      435.01      431.97      6.83 o 
   1   1   1     3700.47     3831.10     97.02 o 
   2   1   1        7.56       16.16      1.08 o 
   3   1   1      415.89      420.83      6.01 o 
   4   1   1     1054.11     1102.65     10.89 o 
   5   1   1      555.10      565.04      6.41 o 
   6   1   1      181.42      203.29      3.49 o 
   7   1   1      420.96      422.44      4.77 o 
   8   1   1        0.85        0.72      0.40 o 
   9   1   1      249.48      257.38      3.89 o 
  10   1   1      181.35      181.25      4.34 o 
  11   1   1      243.31      248.39      5.29 o 
  12   1   1       70.23       72.50      2.84 o 
  13   1   1        0.09        0.26      1.14 o 
  14   1   1        1.87       -0.03      1.69 o 
 -15   2   1       18.81       23.48      2.92 o 
 -14   2   1        8.89       11.26      1.71 o 
 -13   2   1       51.87       48.54      2.09 o 
 -12   2   1        0.38        0.33      0.72 o 
 -11   2   1      311.21      290.80      4.36 o 
 -10   2   1       92.78      112.04      2.09 o 
  -9   2   1      206.37      185.87      2.78 o 
  -8   2   1        7.00        2.84      0.43 o 
  -7   2   1      110.27      107.70      1.77 o 
  -6   2   1      177.00      217.33      2.56 o 
  -5   2   1      521.03      542.85      6.29 o 
  -4   2   1     1526.51     1640.28     19.35 o 
  -3   2   1       53.64       61.99      1.44 o 
  -2   2   1     2076.71     1991.82    118.43 o 
  -1   2   1     3491.30     3441.69     99.96 o 
   2   2   1      446.66      436.64      9.90 o 
   3   2   1      478.79      506.17     10.52 o 
   4   2   1      108.53      109.86      3.96 o 
   5   2   1      946.26     1060.97     10.92 o 
   6   2   1     1312.58     1393.35     13.95 o 
   7   2   1      167.87      178.49      3.31 o 
   8   2   1      104.65       99.86      3.13 o 
   9   2   1        8.10       11.20      0.84 o 
  10   2   1        6.19        3.96      0.68 o 
  11   2   1      144.05      139.46      3.37 o 
  12   2   1        5.06        4.21      1.14 o 
  13   2   1       31.18       28.09      2.42 o 
  14   2   1        1.85        1.41      1.34 o 
 -15   3   1       18.69       20.78      2.21 o 
 -14   3   1       65.54       73.46      3.13 o 
 -13   3   1        8.66        7.70      1.14 o 
 -12   3   1       15.95       18.53      1.20 o 
 -11   3   1        8.64        5.71      0.79 o 
 -10   3   1      367.37      323.58      5.05 o 
  -9   3   1       23.36       20.87      1.27 o 
  -8   3   1       93.16       81.46      2.22 o 
  -7   3   1        0.26        0.28      0.28 o 
  -6   3   1       39.73       37.60      1.12 o 
  -5   3   1      526.38      527.01      7.01 o 
  -4   3   1      458.34      507.67      7.17 o 
  -3   3   1     1740.88     1766.63     75.90 o 
  -1   3   1     1761.66     1946.63     39.72 o 
   0   3   1     5712.34     5938.83    171.93 o 
   1   3   1     2956.78     2964.18     75.77 o 
   2   3   1       98.29      111.85      3.07 o 
   3   3   1      939.26     1085.51     17.28 o 
   4   3   1     1500.08     1549.74     20.92 o 
   5   3   1       42.42       34.16      0.97 o 
   6   3   1      229.17      217.98      7.97 o 
   7   3   1        8.98        8.80      0.68 o 
   8   3   1       10.37       10.26      0.88 o 
   9   3   1        4.29        1.82      0.58 o 
  10   3   1        1.94        3.13      0.70 o 
  11   3   1       39.19       41.67      1.61 o 
  12   3   1       15.48       17.85      1.84 o 
  13   3   1        0.70       -0.80      0.80 o 
  14   3   1       59.11       58.22      3.48 o 
 -15   4   1       67.46       74.14      3.29 o 
 -14   4   1        0.06       -0.14      0.86 o 
 -13   4   1        1.80        1.96      0.78 o 
 -12   4   1        7.73        7.42      0.93 o 
 -11   4   1       91.02       81.97      2.17 o 
 -10   4   1      198.06      173.42      4.40 o 
  -9   4   1      102.65       92.78      2.15 o 
  -8   4   1       79.59       66.23      1.56 o 
  -7   4   1        0.11       -0.20      0.20 o 
  -6   4   1      178.56      204.07      3.17 o 
  -5   4   1       42.00       33.09      1.73 o 
  -4   4   1      476.09      512.04      6.62 o 
  -3   4   1        9.81       11.29      0.79 o 
  -1   4   1      122.12      118.93      9.59 o 
   0   4   1       41.70       43.67      2.36 o 
   1   4   1     1717.49     1693.89     49.93 o 
   2   4   1      136.36      145.26      2.53 o 
   3   4   1       12.67       11.88      0.85 o 
   4   4   1       57.71       60.78      1.41 o 
   5   4   1        6.25        9.99      0.93 o 
   6   4   1      279.23      278.57      4.94 o 
   7   4   1        0.95        0.69      0.41 o 
   8   4   1       19.37       18.58      1.08 o 
   9   4   1        1.73        2.57      0.69 o 
  10   4   1       56.98       51.14      1.83 o 
  11   4   1       17.46       17.62      1.20 o 
  12   4   1       16.34       14.47      1.18 o 
  13   4   1       77.90       80.95      5.14 o 
  14   4   1      144.31      151.96     14.58 o 
 -15   5   1        2.72        1.84      1.69 o 
 -14   5   1       73.60       71.24      2.70 o 
 -13   5   1      120.08      114.27      2.84 o 
 -12   5   1       91.33       83.96      2.33 o 
 -11   5   1       91.48       93.40      2.36 o 
 -10   5   1       70.49       66.67      1.90 o 
  -9   5   1      156.18      175.40      2.97 o 
  -8   5   1       62.60       46.12      1.30 o 
  -7   5   1       23.41       23.62      1.75 o 
  -6   5   1      121.72      120.24      2.31 o 
  -5   5   1        4.78        8.29      0.50 o 
  -4   5   1     1033.68     1172.38     16.55 o 
  -3   5   1       82.55       78.25      2.13 o 
  -2   5   1      291.56      344.01      7.52 o 
  -1   5   1     4185.90     4325.61     66.12 o 
   0   5   1        2.97        1.15      0.39 o 
   1   5   1       21.48        9.24      1.02 o 
   2   5   1     2396.07     2576.07     42.09 o 
   3   5   1       17.95       17.43      2.23 o 
   4   5   1      494.25      471.36      6.34 o 
   5   5   1        0.00        0.22      0.39 o 
   6   5   1       76.60       66.62      2.36 o 
   7   5   1       38.46       44.13      1.37 o 
   8   5   1       21.84       17.57      1.15 o 
   9   5   1        8.78       12.55      3.33 o 
  10   5   1        4.27        4.19      1.11 o 
  11   5   1        0.06        0.77      0.68 o 
  12   5   1       40.38       45.52      1.91 o 
  13   5   1       15.02       16.01      1.52 o 
  14   5   1        0.61       -0.08      2.34 o 
 -14   6   1      189.62      195.61      5.69 o 
 -13   6   1      231.96      239.20      4.49 o 
 -12   6   1        4.67        5.44      1.41 o 
 -11   6   1      489.69      502.35      7.41 o 
 -10   6   1       48.93       42.15      1.58 o 
  -9   6   1      131.54      118.35      2.32 o 
  -8   6   1        3.31        0.60      0.43 o 
  -7   6   1       12.06       15.51      0.80 o 
  -6   6   1      277.98      297.76      5.16 o 
  -5   6   1      144.50      138.26      3.44 o 
  -4   6   1      126.99      153.54      3.65 o 
  -3   6   1      331.62      333.97     12.17 o 
  -2   6   1     1166.20     1158.11     23.65 o 
  -1   6   1      607.73      623.83      7.03 o 
   0   6   1      227.88      225.33      6.67 o 
   1   6   1        9.36        6.64      0.92 o 
   2   6   1      366.76      357.64      6.98 o 
   3   6   1     1878.65     1878.99     31.39 o 
   4   6   1       10.86       11.32      2.10 o 
   5   6   1        8.04        7.12      0.55 o 
   6   6   1      148.96      121.94      2.38 o 
   7   6   1      115.37       97.98      2.03 o 
   8   6   1      156.62      153.02      2.60 o 
   9   6   1       37.78       38.17      1.57 o 
  10   6   1       26.15       23.42      1.44 o 
  11   6   1       48.02       51.02      2.78 o 
  12   6   1       52.78       53.51      2.48 o 
  13   6   1        6.49        6.81      1.10 o 
 -14   7   1       50.23       58.24      2.43 o 
 -13   7   1       64.27       68.55      3.73 o 
 -12   7   1       26.79       26.06      1.47 o 
 -11   7   1       21.40       23.84      1.56 o 
 -10   7   1       56.72       58.28      1.76 o 
  -9   7   1        3.60        1.40      0.51 o 
  -8   7   1        0.05        0.27      0.62 o 
  -7   7   1        3.21        1.70      0.55 o 
  -6   7   1       26.92       17.62      1.69 o 
  -5   7   1        0.03        0.08      0.28 o 
  -4   7   1       21.92       24.02      1.43 o 
  -2   7   1        4.07        4.20      0.74 o 
  -1   7   1       94.62       93.71      1.84 o 
   0   7   1      110.02      100.54      2.88 o 
   1   7   1       17.01       13.63      1.19 o 
   3   7   1        0.07        0.81      1.32 o 
   4   7   1        0.33        0.64      0.61 o 
   5   7   1      228.21      260.54      4.63 o 
   6   7   1       25.56       32.78      1.44 o 
   7   7   1        0.00        0.67      0.54 o 
   8   7   1        0.02       -0.06      0.49 o 
   9   7   1        1.13        1.25      0.67 o 
  10   7   1       20.95       21.54      1.30 o 
  11   7   1       59.87       60.30      2.02 o 
  12   7   1       15.44       18.70      1.37 o 
  13   7   1       89.18      105.60      4.93 o 
 -13   8   1       29.71       27.04      1.97 o 
 -12   8   1       53.61       56.34      2.40 o 
 -11   8   1      211.30      224.39      4.88 o 
 -10   8   1       59.23       66.67      3.03 o 
  -9   8   1       57.70       53.36      1.92 o 
  -8   8   1       11.71       14.15      1.32 o 
  -7   8   1       66.86       68.88      2.33 o 
  -6   8   1       22.53       18.69      1.18 o 
  -5   8   1      189.91      201.75      3.75 o 
  -4   8   1      165.68      170.65      5.67 o 
  -3   8   1       83.06       88.43      3.15 o 
  -2   8   1      824.28      805.65     11.10 o 
  -1   8   1      552.79      564.70     10.85 o 
   0   8   1       67.91       59.14      1.45 o 
   1   8   1        5.53        3.21      1.23 o 
   2   8   1      113.74      103.27      6.06 o 
   3   8   1      198.02      206.93      4.94 o 
   4   8   1      123.38      105.85      3.32 o 
   5   8   1       22.30       34.86      2.17 o 
   6   8   1       26.75       19.72      1.14 o 
   7   8   1       15.54       14.75      1.30 o 
   8   8   1       26.61       22.78      1.46 o 
   9   8   1       18.85       18.64      1.38 o 
  10   8   1       12.07        9.52      1.16 o 
  11   8   1        4.18        3.65      0.98 o 
  12   8   1       31.07       27.59      2.29 o 
 -13   9   1       15.48       17.33      1.95 o 
 -12   9   1       43.29       36.40      2.59 o 
 -11   9   1       34.66       32.17      1.94 o 
 -10   9   1        0.24        0.90      0.70 o 
  -9   9   1       12.96       13.41      1.95 o 
  -8   9   1      111.18      111.87      3.51 o 
  -7   9   1        8.43        9.62      1.06 o 
  -6   9   1       36.01       25.95      1.38 o 
  -5   9   1       63.95       48.76      2.85 o 
  -4   9   1       12.64        6.32      0.97 o 
  -3   9   1        9.73        7.97      0.90 o 
  -2   9   1      795.85      775.36     14.82 o 
  -1   9   1      133.28      126.15      6.91 o 
   0   9   1       70.13       71.63      2.39 o 
   1   9   1        6.43        3.72      1.63 o 
   2   9   1      285.31      290.29      7.40 o 
   3   9   1      407.11      402.66      8.32 o 
   4   9   1       16.70       17.13      1.60 o 
   5   9   1      115.63      112.03      3.66 o 
   6   9   1       56.29       49.64      1.85 o 
   7   9   1       44.46       35.50      2.52 o 
   8   9   1       27.00       24.39      1.52 o 
   9   9   1       39.94       39.15      2.62 o 
  10   9   1       20.61       18.38      1.56 o 
  11   9   1        1.32        1.58      0.94 o 
  12   9   1       51.27       51.45      2.95 o 
 -12  10   1       99.31      102.75      4.12 o 
 -11  10   1       17.13       16.91      1.54 o 
 -10  10   1        0.03        0.99      0.83 o 
  -9  10   1       28.64       30.20      3.54 o 
  -8  10   1       22.79       25.40      1.76 o 
  -7  10   1      122.72      115.42      3.29 o 
  -6  10   1       21.27       20.50      1.29 o 
  -5  10   1       84.09       77.94      2.27 o 
  -4  10   1       13.18       17.34      1.02 o 
  -3  10   1       19.88       18.05      1.05 o 
  -2  10   1       18.94       17.59      1.93 o 
  -1  10   1      186.36      185.44      5.98 o 
   0  10   1        9.37       11.25      0.94 o 
   1  10   1       46.99       48.89      5.89 o 
   2  10   1      472.16      461.70     10.86 o 
   3  10   1       26.25       33.44      2.13 o 
   4  10   1      144.54      153.29      4.44 o 
   5  10   1      255.64      229.64      7.18 o 
   6  10   1      121.40      112.42      3.01 o 
   7  10   1       30.28       31.47      1.81 o 
   8  10   1       19.49       24.86      3.49 o 
   9  10   1       37.79       41.26      2.36 o 
  10  10   1        9.21        8.75      1.25 o 
  11  10   1       37.76       38.55      2.24 o 
 -11  11   1       14.76       16.64      1.80 o 
 -10  11   1        7.87       10.45      1.51 o 
  -9  11   1       17.70       18.37      1.74 o 
  -8  11   1       62.74       59.86      2.59 o 
  -7  11   1       13.60       14.50      1.33 o 
  -6  11   1       18.19       16.31      1.32 o 
  -5  11   1        2.44        2.23      0.93 o 
  -4  11   1        0.03        0.85      0.54 o 
  -3  11   1      356.42      369.08      7.98 o 
  -2  11   1       16.45       16.74      2.41 o 
  -1  11   1      121.14      120.71      3.40 o 
   0  11   1       19.28       20.40      1.40 o 
   1  11   1        0.56        0.82      0.82 o 
   2  11   1      430.90      425.31     13.68 o 
   3  11   1      168.80      167.46      6.70 o 
   4  11   1      149.54      135.03      5.08 o 
   5  11   1       74.80       65.91      5.24 o 
   6  11   1        5.79        5.12      0.80 o 
   7  11   1       10.50        9.42      1.15 o 
   8  11   1      217.93      242.55      9.88 o 
   9  11   1        0.57        1.45      1.00 o 
  10  11   1        7.92        5.23      1.30 o 
 -10  12   1       36.07       43.19      2.24 o 
  -9  12   1        9.75        9.53      1.40 o 
  -8  12   1       21.32       20.35      1.70 o 
  -7  12   1       24.52       23.18      3.10 o 
  -6  12   1        7.82        9.58      1.65 o 
  -5  12   1       37.96       35.76      1.71 o 
  -4  12   1      271.78      263.21      6.28 o 
  -3  12   1       15.83       10.79      1.18 o 
  -2  12   1       95.31       86.74      2.93 o 
  -1  12   1        1.68        1.74      0.75 o 
   0  12   1        0.29       -0.29      0.80 o 
   1  12   1       36.52       33.27      1.72 o 
   2  12   1       46.43       40.35      3.69 o 
   3  12   1       50.47       50.73      3.92 o 
   4  12   1       37.48       37.58      3.04 o 
   5  12   1       12.09       13.79      2.11 o 
   6  12   1        1.33        1.64      1.71 o 
   7  12   1       82.97       84.65      2.84 o 
   8  12   1      135.95      152.09      4.79 o 
   9  12   1       28.65       36.62      2.34 o 
  -9  13   1        6.36        7.21      1.72 o 
  -8  13   1        9.60       13.59      1.49 o 
  -7  13   1      118.07      121.90      3.63 o 
  -6  13   1       56.28       52.88      2.26 o 
  -5  13   1        1.11        3.07      0.91 o 
  -4  13   1        0.38        0.89      0.90 o 
  -3  13   1      141.30      145.07      4.25 o 
  -2  13   1       28.30       26.32      1.88 o 
  -1  13   1       48.56       52.92      2.38 o 
   0  13   1        0.02       -0.68      0.69 o 
   1  13   1       24.62       22.86      1.69 o 
   2  13   1      267.33      278.73      6.52 o 
   3  13   1       51.91       54.08      4.23 o 
   4  13   1      282.63      267.36     10.90 o 
   5  13   1        4.72        3.96      2.19 o 
   6  13   1       15.73       19.29      2.63 o 
   7  13   1       10.61       10.71      1.23 o 
   8  13   1        2.12        3.12      1.05 o 
  -7  14   1        1.45        1.85      0.98 o 
  -6  14   1       15.52       15.52      2.19 o 
  -5  14   1       38.25       44.78      2.37 o 
  -4  14   1       11.93       10.65      1.36 o 
  -3  14   1      136.81      134.45      6.61 o 
  -2  14   1       12.82       12.84      1.49 o 
  -1  14   1       85.63       88.07      3.27 o 
   0  14   1      232.37      238.73     13.66 o 
   1  14   1       42.14       43.15      3.08 o 
   2  14   1        2.70        2.00      0.96 o 
   3  14   1        0.26        0.06      0.73 o 
   4  14   1        7.00       10.28      2.56 o 
   5  14   1       63.70       70.05      5.49 o 
   6  14   1        0.41        3.84      2.25 o 
  -5  15   1       13.07       13.17      1.56 o 
  -4  15   1        3.15        1.49      1.69 o 
  -3  15   1        2.11        2.12      1.04 o 
  -2  15   1       77.73       84.43      8.63 o 
  -1  15   1        0.06        0.61      0.96 o 
   0  15   1       51.98       58.47      3.18 o 
   1  15   1       39.82       43.69      2.46 o 
   2  15   1       17.81       15.92      1.61 o 
   3  15   1       29.03       31.86      1.97 o 
   4  15   1        4.12        2.98      1.99 o 
 -16   0   2       20.24       17.73      3.61 o 
 -15   0   2       10.63       11.98      3.00 o 
 -14   0   2       29.93       30.88      3.94 o 
 -13   0   2       27.09       24.30      2.06 o 
 -12   0   2       39.19       29.24      2.11 o 
 -11   0   2       15.28       15.10      1.48 o 
 -10   0   2       34.00       34.00      1.64 o 
  -9   0   2       59.84       53.45      1.36 o 
  -8   0   2      378.25      412.65      5.58 o 
  -7   0   2      580.17      655.45      8.27 o 
  -6   0   2     1598.32     1692.38     19.99 o 
  -5   0   2       19.70       26.01      0.91 o 
  -4   0   2       98.33       98.31      2.03 o 
  -3   0   2      650.51      621.69     10.33 o 
  -2   0   2      275.18      240.69      4.62 o 
  -1   0   2    11095.88    10676.49    203.98 o 
   0   0   2      459.89      491.51      9.82 o 
   1   0   2        0.98       -0.44      0.44 o 
   2   0   2     1254.10     1392.85     25.03 o 
   3   0   2      905.52      852.30     12.95 o 
   4   0   2     3399.14     3584.67     40.64 o 
   5   0   2      449.71      456.49      5.72 o 
   6   0   2      135.41      181.16      3.16 o 
   7   0   2      230.08      224.67      4.19 o 
   8   0   2      155.49      159.44      3.27 o 
   9   0   2       14.07       13.16      1.73 o 
  10   0   2        2.97        2.36      1.34 o 
  11   0   2        0.22        0.42      1.79 o 
  12   0   2       27.53       24.30      2.63 o 
  13   0   2        0.16        0.26      2.14 o 
 -16   1   2        2.01        3.24      2.50 o 
 -15   1   2        0.05        6.79      2.61 o 
 -14   1   2       24.43       24.26      4.27 o 
 -13   1   2       11.67       10.83      1.08 o 
 -12   1   2       27.15       27.47      1.23 o 
 -11   1   2        7.37        7.16      0.62 o 
 -10   1   2       58.08       59.70      1.56 o 
  -9   1   2      193.65      186.83      2.29 o 
  -8   1   2      116.01      116.09      1.70 o 
  -7   1   2      313.80      352.02      3.59 o 
  -6   1   2      771.25      859.08      8.37 o 
  -5   1   2      113.34      109.43      1.40 o 
  -4   1   2      245.38      303.21      3.33 o 
  -3   1   2       53.05       62.24      0.96 o 
  -2   1   2        9.50        8.26      0.69 o 
  -1   1   2     1370.98     1412.46     27.33 o 
   0   1   2     8200.56     8022.99    202.39 o 
   1   1   2     9630.47     9257.85    178.82 o 
   2   1   2     1178.89     1240.36     22.84 o 
   3   1   2      101.90      131.37      1.81 o 
   4   1   2      263.39      285.62      3.35 o 
   5   1   2        3.73        4.70      0.42 o 
   6   1   2        7.02        6.24      0.62 o 
   7   1   2        3.95        3.34      0.51 o 
   8   1   2       32.51       33.37      1.08 o 
   9   1   2       75.07       81.77      2.00 o 
  10   1   2      518.32      509.40      7.97 o 
  11   1   2      382.66      410.25      8.49 o 
  12   1   2      295.50      310.23     11.26 o 
  13   1   2       30.10       27.87      2.52 o 
  14   1   2        2.10        3.01      2.01 o 
 -15   2   2        2.05        3.51      1.32 o 
 -14   2   2        0.06       -0.33      0.78 o 
 -13   2   2        6.52        6.80      1.03 o 
 -12   2   2        8.34        5.91      0.80 o 
 -11   2   2        7.75        7.44      0.82 o 
 -10   2   2      402.80      414.07      5.17 o 
  -9   2   2      423.25      420.37      4.76 o 
  -8   2   2      328.78      331.41      3.87 o 
  -7   2   2      221.20      272.23      2.99 o 
  -6   2   2      144.25      143.44      1.76 o 
  -5   2   2      236.50      227.65      2.54 o 
  -4   2   2      513.03      489.53      6.30 o 
  -3   2   2      472.62      473.60      6.58 o 
  -1   2   2      254.74      242.91      6.36 o 
   0   2   2      866.08      832.68     24.64 o 
   1   2   2     8043.27     7468.67    168.31 o 
   2   2   2     4400.61     4329.54     83.57 o 
   3   2   2      322.31      342.11      5.13 o 
   4   2   2        6.18       12.49      0.76 o 
   5   2   2       88.68       97.85      1.50 o 
   6   2   2       85.33       90.49      2.08 o 
   7   2   2       27.65       28.58      1.13 o 
   8   2   2       26.58       24.41      1.12 o 
   9   2   2       39.47       36.87      1.36 o 
  10   2   2       33.35       34.88      1.82 o 
  11   2   2        3.00        4.77      1.00 o 
  12   2   2       27.27       24.62      2.27 o 
  13   2   2        9.46        9.72      1.76 o 
  14   2   2        8.06       10.89      3.38 o 
 -16   3   2      156.29      177.44      7.24 o 
 -15   3   2       44.11       38.35      2.06 o 
 -14   3   2       20.61       20.30      1.58 o 
 -13   3   2       20.49       20.18      1.72 o 
 -12   3   2      432.49      421.63      6.38 o 
 -11   3   2      408.88      395.09      5.96 o 
 -10   3   2      132.89      120.56      3.11 o 
  -9   3   2       56.77       49.11      1.36 o 
  -8   3   2      150.49      149.64      2.15 o 
  -7   3   2       10.52       11.21      0.53 o 
  -6   3   2       22.70       16.25      0.68 o 
  -5   3   2        6.79        7.29      0.43 o 
  -4   3   2      503.87      523.31      6.51 o 
  -3   3   2     2066.92     2275.94     44.26 o 
   0   3   2     2068.46     2123.08     26.74 o 
   1   3   2     8631.68     8820.56    172.60 o 
   2   3   2       63.25       73.62      1.67 o 
   3   3   2      582.96      624.26      8.88 o 
   4   3   2      514.06      552.63      8.11 o 
   5   3   2      158.73      151.77      2.77 o 
   6   3   2      505.49      493.45      6.90 o 
   7   3   2       78.07       89.31      1.97 o 
   8   3   2       60.49       55.96      1.73 o 
   9   3   2       40.67       39.18      1.56 o 
  10   3   2        0.40        0.64      0.64 o 
  11   3   2       26.14       27.09      1.71 o 
  12   3   2        2.05        2.12      0.89 o 
  13   3   2      162.44      171.70      9.41 o 
  14   3   2        0.22       -1.53      2.12 o 
 -15   4   2      144.21      146.84      4.62 o 
 -14   4   2       69.35       67.82      2.16 o 
 -13   4   2       66.98       66.16      2.06 o 
 -12   4   2       20.31       20.88      1.46 o 
 -11   4   2       68.74       73.60      2.04 o 
 -10   4   2       59.52       42.80      1.52 o 
  -9   4   2      160.40      178.64      2.94 o 
  -8   4   2     1132.68     1088.61     12.45 o 
  -7   4   2      202.29      172.76      2.94 o 
  -6   4   2        5.93        9.30      0.47 o 
  -5   4   2      557.30      627.75      7.84 o 
  -4   4   2      524.01      540.53      9.17 o 
  -3   4   2      993.31     1033.19     16.37 o 
  -2   4   2       10.28        8.38      0.53 o 
  -1   4   2      623.73      553.43     14.83 o 
   0   4   2       34.99       42.70      2.01 o 
   1   4   2      429.34      421.73      7.02 o 
   2   4   2     6393.41     6833.01    105.87 o 
   3   4   2      110.99      152.12      2.26 o 
   4   4   2      951.31      927.89     13.02 o 
   5   4   2       60.85       60.02      1.95 o 
   6   4   2      236.54      246.24      3.94 o 
   7   4   2       62.69       67.55      2.02 o 
   8   4   2       16.70       13.36      1.03 o 
   9   4   2      229.42      220.00      3.89 o 
  10   4   2       48.28       47.71      1.88 o 
  11   4   2        5.09        4.18      0.93 o 
  12   4   2       49.54       51.36      3.06 o 
  13   4   2       11.72       13.11      1.42 o 
 -15   5   2       14.70       20.73      1.65 o 
 -14   5   2       29.72       30.63      1.66 o 
 -13   5   2        0.12        0.27      0.70 o 
 -12   5   2       26.88       29.14      1.53 o 
 -11   5   2      126.35      116.28      2.65 o 
 -10   5   2        0.46       -0.11      0.52 o 
  -9   5   2      342.15      305.39      4.36 o 
  -8   5   2       12.92       13.54      0.82 o 
  -7   5   2       50.54       41.08      1.18 o 
  -6   5   2       40.54       47.33      1.14 o 
  -5   5   2        1.90        4.31      0.49 o 
  -4   5   2      489.52      504.33      7.55 o 
  -3   5   2        5.63        0.62      0.46 o 
  -2   5   2      953.55      988.68     15.43 o 
  -1   5   2      208.90      212.93      4.82 o 
   1   5   2      587.66      641.54     17.79 o 
   2   5   2      993.90     1042.64     21.55 o 
   3   5   2      163.11      160.26      5.12 o 
   4   5   2        2.98        1.27      0.39 o 
   5   5   2        6.33        1.03      0.48 o 
   6   5   2      177.26      186.46      3.63 o 
   7   5   2       98.30       88.59      2.01 o 
   8   5   2        0.28        0.27      0.56 o 
   9   5   2       41.53       39.87      1.60 o 
  10   5   2       57.79       53.74      1.89 o 
  11   5   2       75.00       79.42      4.24 o 
  12   5   2       90.15       92.69      2.53 o 
  13   5   2        0.03       -0.72      0.99 o 
 -15   6   2        8.59       11.66      3.13 o 
 -14   6   2       44.53       45.88      2.05 o 
 -13   6   2       15.88       14.63      1.37 o 
 -12   6   2       19.58       18.25      1.27 o 
 -11   6   2       45.67       47.36      1.87 o 
 -10   6   2      132.45      122.85      3.01 o 
  -9   6   2      162.79      152.66      2.68 o 
  -8   6   2      185.58      169.79      2.74 o 
  -7   6   2       42.74       34.29      1.05 o 
  -6   6   2      105.92       99.98      2.31 o 
  -5   6   2      379.91      371.53      5.97 o 
  -4   6   2      505.49      552.98      7.73 o 
  -3   6   2      246.48      286.54      4.34 o 
  -2   6   2       13.93       20.03      0.84 o 
  -1   6   2      455.28      492.86      7.99 o 
   0   6   2       25.94       26.89      1.37 o 
   1   6   2      324.01      311.33      7.30 o 
   2   6   2        7.09        9.16      0.97 o 
   3   6   2       35.34       40.88      2.08 o 
   4   6   2       57.58       52.55      1.30 o 
   5   6   2        0.19       -0.40      0.40 o 
   6   6   2        6.93        3.21      0.62 o 
   7   6   2      315.87      286.52      4.33 o 
   8   6   2       50.38       49.16      1.57 o 
   9   6   2        2.80        2.47      0.70 o 
  10   6   2        0.92        2.04      0.74 o 
  11   6   2        2.49        1.16      0.78 o 
  12   6   2        0.01       -0.45      0.90 o 
  13   6   2       16.44       16.53      1.85 o 
 -14   7   2        1.30        1.53      0.83 o 
 -13   7   2       75.26       74.15      2.85 o 
 -12   7   2       11.34       11.44      1.06 o 
 -11   7   2      133.42      126.18      2.73 o 
 -10   7   2        0.02        0.42      0.48 o 
  -9   7   2       11.45        9.25      0.91 o 
  -8   7   2      266.50      294.66      5.37 o 
  -7   7   2       16.38       20.14      1.19 o 
  -6   7   2       15.19       11.54      0.99 o 
  -5   7   2       55.93       55.60      1.60 o 
  -4   7   2       17.01       15.07      0.70 o 
  -3   7   2      138.32      132.89      3.61 o 
  -2   7   2      146.19      131.08      2.16 o 
  -1   7   2       71.88       67.78      1.42 o 
   0   7   2      730.19      508.56     14.46 o 
   1   7   2        8.52        5.34      1.46 o 
   2   7   2       56.75       67.25      4.14 o 
   3   7   2       28.29       37.00      1.89 o 
   4   7   2       13.46        9.51      1.21 o 
   5   7   2      259.76      259.00      4.75 o 
   6   7   2       31.24       28.95      1.15 o 
   7   7   2       17.67       18.05      1.25 o 
   8   7   2       24.68       23.58      1.32 o 
   9   7   2       49.40       53.40      1.80 o 
  10   7   2        0.33       -0.32      0.63 o 
  11   7   2        2.96        2.35      0.83 o 
  12   7   2       17.06       22.39      1.71 o 
 -14   8   2      217.04      243.79     12.26 o 
 -13   8   2      414.24      413.50      7.77 o 
 -12   8   2      136.18      148.53      3.84 o 
 -11   8   2       50.64       52.94      2.25 o 
 -10   8   2      110.83      116.84      2.83 o 
  -9   8   2      205.44      203.61      3.81 o 
  -8   8   2      218.51      208.99      4.99 o 
  -7   8   2       50.51       46.62      1.92 o 
  -6   8   2       87.40       91.27      2.61 o 
  -5   8   2        0.01        0.55      0.48 o 
  -4   8   2      259.68      250.78      4.38 o 
  -3   8   2      305.16      334.50      6.12 o 
  -2   8   2     1025.88     1085.57     21.91 o 
  -1   8   2       14.59       16.57      1.18 o 
   0   8   2      110.41      115.67      3.49 o 
   1   8   2       71.53       72.71      2.80 o 
   2   8   2      246.29      255.96      5.75 o 
   3   8   2     2136.87     2134.56     35.92 o 
   4   8   2      778.53      725.09     13.75 o 
   5   8   2       24.35       21.29      1.04 o 
   6   8   2      293.51      270.33      5.18 o 
   7   8   2       39.26       39.55      1.85 o 
   8   8   2      110.43      114.81      3.48 o 
   9   8   2      106.08      110.31      3.39 o 
  10   8   2        2.97        3.80      0.97 o 
  11   8   2       23.44       19.37      1.61 o 
  12   8   2       11.17       11.68      1.67 o 
 -13   9   2       78.99       84.12      3.00 o 
 -12   9   2       25.60       26.70      2.76 o 
 -11   9   2       68.56       73.15      2.57 o 
 -10   9   2        0.05       -0.02      0.74 o 
  -9   9   2       19.53       17.03      1.34 o 
  -8   9   2        1.22        3.08      0.89 o 
  -7   9   2       11.07       15.37      1.30 o 
  -6   9   2        0.49        0.81      0.65 o 
  -5   9   2      101.02       85.96      2.45 o 
  -4   9   2       55.19       45.19      1.62 o 
  -3   9   2       42.42       39.57      1.29 o 
  -2   9   2      167.82      162.13      3.96 o 
  -1   9   2      202.53      192.42      4.42 o 
   0   9   2      125.96      112.26      6.89 o 
   1   9   2        1.07        1.72      0.80 o 
   2   9   2      116.31      113.36      3.46 o 
   3   9   2       47.96       38.36      3.70 o 
   4   9   2       54.81       62.19      3.82 o 
   5   9   2       48.48       39.45      2.50 o 
   6   9   2        1.04        0.80      0.58 o 
   7   9   2       32.42       36.73      1.93 o 
   8   9   2        5.51        5.93      0.98 o 
   9   9   2       93.31      104.73      3.00 o 
  10   9   2        1.72        2.58      0.94 o 
  11   9   2        0.34        1.30      0.94 o 
 -12  10   2        2.40        2.21      1.04 o 
 -11  10   2       12.13       13.86      1.64 o 
 -10  10   2       21.11       23.10      1.67 o 
  -9  10   2        1.87        1.78      0.93 o 
  -8  10   2       26.99       25.75      1.81 o 
  -7  10   2        3.65        3.31      0.85 o 
  -6  10   2        1.35        1.47      1.16 o 
  -5  10   2        0.00       -0.61      1.19 o 
  -4  10   2       33.82       34.18      1.89 o 
  -3  10   2      136.03      129.65      3.55 o 
  -2  10   2        7.96        9.20      1.00 o 
  -1  10   2      272.41      259.45      5.80 o 
   0  10   2      298.36      298.15      6.35 o 
   1  10   2        6.06        6.81      1.22 o 
   2  10   2        0.87       -0.16      0.69 o 
   3  10   2      449.98      437.03      9.22 o 
   4  10   2       24.52       26.80      3.53 o 
   5  10   2       69.82       71.08      3.74 o 
   6  10   2       22.73       23.22      1.42 o 
   7  10   2       30.85       34.71      1.89 o 
   8  10   2      101.68      105.95      3.50 o 
   9  10   2        9.58       10.11      1.40 o 
  10  10   2        0.76        1.29      0.94 o 
 -12  11   2        2.10        2.56      2.15 o 
 -11  11   2       32.94       39.70      2.55 o 
 -10  11   2        1.60        1.58      0.89 o 
  -9  11   2       43.91       41.40      2.34 o 
  -8  11   2        2.72        1.46      1.48 o 
  -7  11   2        4.42        5.52      0.98 o 
  -6  11   2        7.06        6.03      0.94 o 
  -5  11   2        9.40        8.36      1.24 o 
  -4  11   2      131.75      120.56      3.55 o 
  -3  11   2      164.70      154.23      4.19 o 
  -2  11   2       92.68       95.08      3.03 o 
  -1  11   2       12.65       12.15      1.51 o 
   0  11   2       85.78       84.41      2.61 o 
   1  11   2       34.74       30.73      2.98 o 
   2  11   2       14.66       15.09      1.89 o 
   3  11   2      126.82      124.85      4.02 o 
   4  11   2        4.76        5.04      1.48 o 
   5  11   2        2.82        2.04      1.67 o 
   6  11   2        0.45       -0.29      1.00 o 
   7  11   2       53.44       59.27      3.44 o 
   8  11   2        6.40        6.23      1.19 o 
   9  11   2       11.53        9.99      2.38 o 
  10  11   2        1.53        2.67      1.07 o 
 -10  12   2        7.18        7.23      1.44 o 
  -9  12   2        5.69        4.07      1.11 o 
  -8  12   2       10.04       12.26      1.56 o 
  -7  12   2       25.17       23.88      1.72 o 
  -6  12   2        1.37        0.90      0.80 o 
  -5  12   2        1.67        1.01      0.59 o 
  -4  12   2       33.41       33.30      1.91 o 
  -3  12   2       38.20       47.13      6.81 o 
  -2  12   2      188.16      183.14      4.88 o 
  -1  12   2        7.41        6.73      1.03 o 
   0  12   2        5.56        5.02      0.92 o 
   1  12   2      175.59      172.45      7.30 o 
   2  12   2       10.28        6.11      1.45 o 
   3  12   2       35.29       32.59      3.67 o 
   4  12   2       68.67       66.73      4.87 o 
   5  12   2      103.17       89.31      4.64 o 
   6  12   2       53.52       57.59      4.19 o 
   7  12   2        2.66        1.88      0.91 o 
   8  12   2      148.78      154.44      4.45 o 
   9  12   2       28.53       28.44      5.27 o 
  -9  13   2        3.39        3.07      1.13 o 
  -8  13   2        2.63        0.67      0.95 o 
  -7  13   2       13.54       15.19      2.01 o 
  -6  13   2       19.00       18.89      1.30 o 
  -5  13   2        0.35        0.29      1.21 o 
  -4  13   2        0.11        1.16      0.85 o 
  -3  13   2        0.18        0.30      0.87 o 
  -2  13   2        1.35        1.34      0.83 o 
  -1  13   2       37.51       37.03      2.14 o 
   0  13   2       73.85       75.81      2.78 o 
   1  13   2        5.89        5.00      1.08 o 
   2  13   2        0.87        0.43      1.39 o 
   3  13   2       85.12       85.57      5.57 o 
   4  13   2       11.99       18.87      3.23 o 
   5  13   2        1.97        0.44      1.80 o 
   6  13   2       14.44       13.51      3.19 o 
   7  13   2       16.12       18.31      1.54 o 
  -8  14   2        0.00       -1.76      1.76 o 
  -7  14   2        4.80        5.11      1.24 o 
  -6  14   2        7.91        7.36      1.35 o 
  -5  14   2        2.96        5.27      1.61 o 
  -4  14   2        3.58        5.70      1.22 o 
  -3  14   2       12.59       11.23      1.47 o 
  -2  14   2        4.68        4.25      1.11 o 
  -1  14   2       39.68       37.43      2.29 o 
   0  14   2       16.49       15.64      1.59 o 
   1  14   2       66.31       69.47      2.72 o 
   2  14   2       35.26       35.66      1.87 o 
   3  14   2        0.06       -0.10      1.57 o 
   4  14   2       56.99       58.39      5.58 o 
   5  14   2        0.17        1.88      2.11 o 
   6  14   2       14.71       18.30      3.77 o 
  -5  15   2       41.73       46.49      3.62 o 
  -4  15   2       19.34       22.61      2.05 o 
  -3  15   2       55.49       60.86      2.93 o 
  -2  15   2        3.55        4.92      1.22 o 
  -1  15   2       26.15       25.45      2.37 o 
   0  15   2        0.36        2.88      1.50 o 
   1  15   2       75.45       82.22      3.17 o 
   2  15   2        8.61        9.07      1.25 o 
   3  15   2       20.75       17.25      3.26 o 
 -16   1   3      163.24      177.85      8.88 o 
 -15   1   3       50.96       57.30      5.36 o 
 -14   1   3       14.86       19.02      1.64 o 
 -13   1   3       36.00       35.95      1.77 o 
 -12   1   3       66.23       65.27      1.76 o 
 -11   1   3      581.08      566.85      6.25 o 
 -10   1   3      543.18      528.17      5.35 o 
  -9   1   3        0.92        1.42      0.33 o 
  -8   1   3      117.92      118.13      1.55 o 
  -7   1   3      100.18      115.94      1.40 o 
  -6   1   3       17.72       17.44      0.49 o 
  -5   1   3      948.06     1052.75      9.99 o 
  -4   1   3       16.08       11.90      0.53 o 
  -3   1   3      120.89      147.68      3.37 o 
  -2   1   3      891.26      961.93     12.73 o 
  -1   1   3      707.79      665.77      9.35 o 
   0   1   3       19.62       14.46      1.00 o 
   1   1   3     4309.95     4620.49    155.27 o 
   2   1   3      238.22      228.50      2.93 o 
   3   1   3       24.59       22.93      0.79 o 
   4   1   3       85.62       83.57      1.44 o 
   5   1   3      722.01      745.96      8.42 o 
   6   1   3      288.84      288.65      3.31 o 
   7   1   3       24.44       23.34      0.85 o 
   8   1   3        0.47       -0.50      0.50 o 
   9   1   3        5.53        6.79      0.95 o 
  10   1   3        0.05        0.46      0.87 o 
  11   1   3       50.59       50.51      3.50 o 
  12   1   3       55.38       58.12      7.48 o 
  13   1   3       43.79       42.44      3.12 o 
 -16   2   3       44.47       48.41      5.12 o 
 -15   2   3       96.89      111.31      6.86 o 
 -14   2   3        0.88       -0.72      0.72 o 
 -13   2   3        0.37        1.60      0.69 o 
 -12   2   3      328.81      315.04      6.22 o 
 -11   2   3      169.27      174.72      3.24 o 
 -10   2   3      127.90      126.14      2.03 o 
  -9   2   3      163.07      156.15      2.24 o 
  -8   2   3      205.25      192.75      2.71 o 
  -7   2   3       86.43       96.69      1.40 o 
  -6   2   3      196.70      215.51      2.51 o 
  -5   2   3      302.67      302.43      3.43 o 
  -4   2   3       33.79       38.88      0.68 o 
  -3   2   3      137.17      126.46      1.61 o 
  -2   2   3     1354.19     1333.35     15.35 o 
   1   2   3      527.52      570.38     11.90 o 
   2   2   3      251.27      270.44      5.00 o 
   3   2   3      975.53     1049.52     14.56 o 
   4   2   3       15.29       25.77      0.87 o 
   5   2   3       21.89       15.03      0.75 o 
   6   2   3       18.07       16.59      0.90 o 
   7   2   3       12.68       13.57      0.88 o 
   8   2   3        4.21        3.54      0.65 o 
   9   2   3        7.66        7.56      1.06 o 
  10   2   3      119.08      119.22      3.29 o 
  11   2   3       13.27       14.37      2.14 o 
  12   2   3        1.28        0.84      1.19 o 
  13   2   3        0.73       -0.87      1.24 o 
 -16   3   3        0.49        0.69      1.52 o 
 -15   3   3       26.61       28.64      1.86 o 
 -14   3   3      194.57      203.66      5.42 o 
 -13   3   3        3.35        5.42      0.84 o 
 -12   3   3        8.18        6.43      0.86 o 
 -11   3   3      111.81      110.34      2.48 o 
 -10   3   3      376.13      375.52      5.59 o 
  -9   3   3      691.12      683.71      8.28 o 
  -8   3   3      127.65      109.57      2.00 o 
  -7   3   3       17.35       18.00      1.06 o 
  -6   3   3      148.44      185.18      2.23 o 
  -5   3   3       19.28       14.66      0.59 o 
  -4   3   3       29.49       28.77      0.77 o 
  -3   3   3        1.83        2.97      0.55 o 
  -2   3   3      562.80      638.40     11.92 o 
  -1   3   3      801.98      812.86     12.20 o 
   0   3   3     2347.27     2457.87     37.96 o 
   1   3   3      247.27      209.06      3.33 o 
   2   3   3      495.55      542.67      7.83 o 
   3   3   3       61.61       52.87      1.46 o 
   4   3   3       96.68       86.31      1.86 o 
   5   3   3      202.89      180.19      3.17 o 
   6   3   3      216.89      204.46      3.15 o 
   7   3   3        1.30        0.79      0.58 o 
   8   3   3        1.30        1.63      0.69 o 
   9   3   3        9.12        9.28      0.96 o 
  10   3   3        2.31        1.02      0.66 o 
  11   3   3       44.69       47.28      2.58 o 
  12   3   3        1.38        1.80      1.28 o 
  13   3   3        6.18        5.92      1.62 o 
 -16   4   3       12.29        9.66      1.57 o 
 -15   4   3       11.64        8.97      1.25 o 
 -14   4   3       15.42       12.67      1.17 o 
 -13   4   3        0.70        0.76      0.69 o 
 -12   4   3        7.99        6.05      0.93 o 
 -11   4   3        5.05        5.19      0.77 o 
 -10   4   3      118.06      110.33      3.03 o 
  -9   4   3      777.38      769.60      9.23 o 
  -8   4   3      474.92      467.94      5.91 o 
  -7   4   3       10.87        6.47      0.59 o 
  -6   4   3       16.51       12.02      0.68 o 
  -5   4   3       87.19       81.45      2.17 o 
  -4   4   3      972.61     1030.02     12.78 o 
  -3   4   3      774.81      760.52     20.33 o 
  -2   4   3      342.17      413.62     11.40 o 
  -1   4   3      606.26      635.79      9.73 o 
   0   4   3      437.55      494.01     15.04 o 
   1   4   3        7.04        8.55      1.51 o 
   2   4   3      507.26      574.73      7.24 o 
   3   4   3      414.48      425.41      6.44 o 
   4   4   3        0.55        0.77      0.28 o 
   5   4   3       30.70       33.24      1.56 o 
   6   4   3       52.64       52.25      1.76 o 
   7   4   3       38.81       33.97      1.42 o 
   8   4   3      157.34      146.29      3.15 o 
   9   4   3       73.28       68.43      2.10 o 
  10   4   3        4.04        2.72      0.81 o 
  11   4   3        0.19       -0.81      0.81 o 
  12   4   3       25.37       21.45      1.69 o 
  13   4   3        8.74        7.20      2.04 o 
 -15   5   3       69.11       68.76      2.30 o 
 -14   5   3       17.10       18.28      1.36 o 
 -13   5   3       50.62       48.72      1.92 o 
 -12   5   3      450.83      444.14      6.76 o 
 -11   5   3        3.03        2.29      0.66 o 
 -10   5   3      473.65      464.95      6.18 o 
  -9   5   3        0.00        0.81      0.45 o 
  -8   5   3       16.87       13.26      0.77 o 
  -7   5   3      964.35      978.59     13.28 o 
  -6   5   3       42.61       43.12      2.28 o 
  -5   5   3       31.98       24.71      0.82 o 
  -4   5   3       96.10      103.38      2.35 o 
  -3   5   3      109.26      103.39      2.12 o 
  -2   5   3       27.17       24.24      0.88 o 
  -1   5   3        7.17       12.14      0.49 o 
   0   5   3      805.82      782.08     21.42 o 
   1   5   3      970.71     1034.07     31.10 o 
   2   5   3     1907.28     1937.02     36.97 o 
   3   5   3        0.04        0.87      0.47 o 
   4   5   3      166.06      134.59      3.30 o 
   5   5   3      131.45      129.61      2.82 o 
   6   5   3      165.60      173.72      5.52 o 
   7   5   3      432.72      425.98      7.05 o 
   8   5   3       19.59       16.99      1.19 o 
   9   5   3       40.45       44.34      1.69 o 
  10   5   3        6.51        6.79      0.95 o 
  11   5   3       13.22       14.87      1.27 o 
  12   5   3        0.05       -0.87      0.87 o 
 -15   6   3        7.90        7.82      1.27 o 
 -14   6   3       80.08       81.35      2.74 o 
 -13   6   3      387.31      376.76      6.09 o 
 -12   6   3       99.45       96.88      2.47 o 
 -11   6   3        6.88        5.65      0.78 o 
 -10   6   3       11.35        8.85      0.76 o 
  -9   6   3      162.27      137.60      2.44 o 
  -8   6   3       31.66       31.88      1.04 o 
  -7   6   3     1105.12     1070.48     15.27 o 
  -6   6   3       84.96       66.96      1.79 o 
  -5   6   3      189.69      214.54      4.66 o 
  -4   6   3       23.17       20.65      1.31 o 
  -3   6   3      588.89      650.53     10.53 o 
  -2   6   3      270.43      278.27      4.91 o 
  -1   6   3     1022.14     1089.75     21.18 o 
   0   6   3      129.21      124.81      3.64 o 
   1   6   3      204.98      228.00     10.74 o 
   2   6   3      604.04      592.30     13.33 o 
   3   6   3     1829.65     1897.35     30.72 o 
   4   6   3     1163.17     1081.15     15.13 o 
   5   6   3      238.42      205.16      3.81 o 
   6   6   3        4.65        1.96      0.68 o 
   7   6   3        1.55        4.79      0.76 o 
   8   6   3      145.07      146.83      2.88 o 
   9   6   3       82.17       87.70      2.34 o 
  10   6   3      113.38      116.94      3.11 o 
  11   6   3        0.08        0.76      0.74 o 
  12   6   3        0.49        1.63      0.85 o 
 -15   7   3       29.02       27.49      2.39 o 
 -14   7   3       82.12       84.11      2.94 o 
 -13   7   3       49.97       45.80      1.84 o 
 -12   7   3       37.06       38.15      1.60 o 
 -11   7   3      365.08      372.67      5.72 o 
 -10   7   3      146.33      158.56      3.75 o 
  -9   7   3       87.41       75.06      2.53 o 
  -8   7   3       70.08       59.71      1.72 o 
  -7   7   3       87.47       92.14      2.77 o 
  -6   7   3        9.12       10.03      0.98 o 
  -5   7   3        5.93        5.00      0.71 o 
  -4   7   3        0.17        0.07      0.30 o 
  -3   7   3       85.40       83.23      1.96 o 
  -2   7   3        0.07       -0.08      0.38 o 
  -1   7   3     1586.70     1588.14     24.54 o 
   1   7   3      515.24      532.27     10.58 o 
   2   7   3      122.74      139.78      7.63 o 
   3   7   3      143.34      141.91      4.01 o 
   4   7   3      354.90      314.57      5.51 o 
   5   7   3        6.05        7.34      0.68 o 
   6   7   3       54.69       47.47      1.55 o 
   7   7   3        0.10        0.96      0.69 o 
   8   7   3        6.02        4.80      0.86 o 
   9   7   3       19.13       19.56      1.40 o 
  10   7   3       80.86       84.75      2.39 o 
  11   7   3       13.08       11.22      1.17 o 
  12   7   3        0.66        1.55      1.27 o 
 -14   8   3        1.87        1.32      1.04 o 
 -13   8   3       45.66       48.40      2.50 o 
 -12   8   3       56.78       52.37      2.40 o 
 -11   8   3       41.24       41.02      1.86 o 
 -10   8   3       62.27       64.16      2.09 o 
  -9   8   3        5.56        5.69      0.89 o 
  -8   8   3      225.34      219.42      5.17 o 
  -7   8   3       26.49       22.42      1.53 o 
  -6   8   3        8.62        7.03      0.90 o 
  -5   8   3        3.65        5.10      0.75 o 
  -4   8   3       11.76       11.57      1.05 o 
  -3   8   3       66.81       66.91      2.20 o 
  -2   8   3      120.42      110.93      2.97 o 
  -1   8   3       13.66       11.50      0.76 o 
   0   8   3      407.14      382.93      8.91 o 
   1   8   3       67.11       69.89      2.52 o 
   2   8   3        4.08        2.08      0.80 o 
   3   8   3       54.81       51.22      2.51 o 
   4   8   3       17.82       12.90      1.63 o 
   5   8   3       69.64       72.66      2.11 o 
   6   8   3       62.28       66.26      2.43 o 
   7   8   3        2.45        2.56      0.84 o 
   8   8   3       17.59       18.12      1.87 o 
   9   8   3       30.78       38.85      2.00 o 
  10   8   3       10.35        7.39      1.16 o 
  11   8   3        0.34        0.73      1.37 o 
 -13   9   3       21.25       21.46      1.79 o 
 -12   9   3      121.30      119.73      3.44 o 
 -11   9   3       93.30       95.12      2.67 o 
 -10   9   3       53.90       56.95      2.26 o 
  -9   9   3       41.34       46.20      2.59 o 
  -8   9   3       11.41       11.99      1.54 o 
  -7   9   3        0.58        1.86      0.76 o 
  -6   9   3        0.04       -0.48      0.52 o 
  -5   9   3       77.56       70.85      2.27 o 
  -4   9   3        3.31        3.78      0.62 o 
  -3   9   3        0.01        0.34      0.53 o 
  -2   9   3      645.36      626.13     12.42 o 
  -1   9   3        1.26        1.72      0.56 o 
   0   9   3        1.07        1.99      0.82 o 
   1   9   3       35.34       38.55      2.00 o 
   2   9   3       48.47       49.49      2.32 o 
   3   9   3      127.14      124.22      3.92 o 
   4   9   3       70.52       70.13      2.98 o 
   5   9   3        1.19        0.38      0.51 o 
   6   9   3      129.23      120.78      3.10 o 
   7   9   3       60.39       60.48      2.61 o 
   8   9   3        4.95        4.76      1.08 o 
   9   9   3       30.94       27.99      1.81 o 
  10   9   3       16.23       17.90      1.61 o 
 -13  10   3       24.73       29.40      2.16 o 
 -12  10   3      113.54      108.29      4.61 o 
 -11  10   3       21.33       31.30      2.01 o 
 -10  10   3      133.80      141.35      3.69 o 
  -9  10   3       28.70       30.43      2.07 o 
  -8  10   3       54.20       53.88      2.67 o 
  -7  10   3       17.86       14.34      1.34 o 
  -6  10   3        9.72       10.04      1.09 o 
  -5  10   3        3.58        2.38      0.77 o 
  -4  10   3       25.77       30.08      1.75 o 
  -3  10   3       35.38       33.18      3.61 o 
  -2  10   3      590.26      593.53     12.02 o 
  -1  10   3       46.71       41.89      3.66 o 
   0  10   3       49.89       41.22      3.02 o 
   1  10   3       60.17       62.13      3.15 o 
   2  10   3      294.10      285.82      8.03 o 
   3  10   3      195.67      191.01      5.24 o 
   4  10   3      196.81      201.24      5.59 o 
   5  10   3      148.88      143.87      3.95 o 
   6  10   3       54.63       57.49      2.27 o 
   7  10   3       19.37       23.00      1.77 o 
   8  10   3        0.00        0.20      0.90 o 
   9  10   3      187.73      195.01      5.49 o 
  10  10   3        2.90        2.97      1.27 o 
 -12  11   3       22.99       24.52      2.19 o 
 -11  11   3       13.31       14.16      1.50 o 
 -10  11   3        6.08        4.15      2.65 o 
  -9  11   3       41.83       44.31      2.41 o 
  -8  11   3       95.77       90.91      3.14 o 
  -7  11   3        0.33        1.34      0.77 o 
  -6  11   3        8.08        6.60      2.49 o 
  -5  11   3        8.15        5.75      1.69 o 
  -4  11   3       53.15       46.83      2.18 o 
  -3  11   3       54.51       50.89      2.66 o 
  -2  11   3      203.91      197.56      5.03 o 
  -1  11   3        1.72        2.42      0.74 o 
   0  11   3       17.27       21.13      1.30 o 
   1  11   3       90.74       98.18      5.11 o 
   2  11   3       29.16       28.56      2.61 o 
   3  11   3       43.22       46.07      2.79 o 
   4  11   3       15.07       17.01      2.27 o 
   5  11   3       29.14       30.87      3.39 o 
   6  11   3       22.89       21.85      1.53 o 
   7  11   3        5.76        6.29      1.17 o 
   8  11   3       69.87       76.52      3.57 o 
   9  11   3       53.94       61.89      5.48 o 
 -11  12   3       14.96       13.55      1.53 o 
 -10  12   3        1.46        0.06      0.98 o 
  -9  12   3       44.93       52.76      2.68 o 
  -8  12   3        8.99        7.87      2.14 o 
  -7  12   3       13.81       13.84      1.57 o 
  -6  12   3        3.77        3.32      0.80 o 
  -5  12   3        8.24       10.47      2.34 o 
  -4  12   3        0.70        0.92      0.79 o 
  -3  12   3       12.13       11.05      1.35 o 
  -2  12   3       14.89       16.44      1.50 o 
  -1  12   3      112.98      117.68      3.57 o 
   0  12   3       11.45       11.80      2.03 o 
   1  12   3       18.12       13.33      1.93 o 
   2  12   3       96.45       91.48      4.90 o 
   3  12   3       19.94       20.67      3.24 o 
   4  12   3      182.96      194.10      9.10 o 
   5  12   3        3.07        4.56      1.63 o 
   6  12   3       15.60       15.64      1.33 o 
   7  12   3        0.43        1.10      0.91 o 
   8  12   3       24.01       31.57      4.83 o 
  -9  13   3        0.54       -0.08      1.06 o 
  -8  13   3       23.37       19.95      2.28 o 
  -7  13   3       33.06       30.90      1.77 o 
  -6  13   3        0.67        0.35      0.89 o 
  -5  13   3        0.00       -0.76      0.76 o 
  -4  13   3       22.36       22.27      1.89 o 
  -3  13   3       31.67       25.53      2.41 o 
  -2  13   3        0.49        0.74      0.81 o 
  -1  13   3        8.11        8.84      1.23 o 
   0  13   3        1.77        2.15      1.18 o 
   1  13   3       38.18       42.33      2.58 o 
   2  13   3       88.82      100.06      5.97 o 
   3  13   3       11.14        9.54      2.59 o 
   4  13   3       10.17       12.87      2.82 o 
   5  13   3       70.41       78.93      5.96 o 
   6  13   3       22.08       19.69      3.75 o 
  -8  14   3       10.51       13.30      1.77 o 
  -7  14   3       77.80       85.66      3.59 o 
  -6  14   3      126.67      134.60      4.60 o 
  -5  14   3        3.49        4.64      1.24 o 
  -4  14   3        3.36        4.07      1.65 o 
  -3  14   3       47.02       45.65      4.87 o 
  -2  14   3        5.54        6.39      1.25 o 
  -1  14   3        3.16        2.95      1.37 o 
   0  14   3       57.64       59.77      2.95 o 
   1  14   3      105.95      111.59      3.53 o 
   2  14   3        0.09       -0.64      1.53 o 
   3  14   3       46.48       43.41      4.70 o 
   4  14   3        3.37        3.72      2.26 o 
   5  14   3      149.73      149.88      8.63 o 
  -5  15   3        3.09        3.07      1.26 o 
  -4  15   3       23.70       23.65      3.71 o 
  -3  15   3        1.79        2.31      1.13 o 
  -2  15   3       16.48       15.21      2.34 o 
  -1  15   3        1.49        0.47      1.54 o 
   0  15   3       13.03       11.96      1.51 o 
   1  15   3       16.25       14.46      1.49 o 
   2  15   3       37.54       41.30      4.65 o 
 -16   0   4       99.13      102.32      6.53 o 
 -15   0   4      572.85      593.18     19.43 o 
 -14   0   4       28.42       36.34      4.09 o 
 -13   0   4      288.97      270.88      5.00 o 
 -12   0   4       17.81       14.58      1.13 o 
 -11   0   4     2160.49     2108.63     25.32 o 
 -10   0   4     2369.50     2341.26     27.86 o 
  -9   0   4      574.67      572.88     10.15 o 
  -8   0   4       98.63      109.48      2.12 o 
  -7   0   4     1865.31     1964.85     35.32 o 
  -6   0   4     2914.84     3517.64     40.87 o 
  -5   0   4      907.78      977.66     14.92 o 
  -4   0   4       16.57       11.68      0.68 o 
  -3   0   4        2.66        4.34      1.16 o 
  -2   0   4      495.64      529.56     10.83 o 
  -1   0   4     1510.60     1538.81     24.04 o 
   0   0   4     1195.71     1279.41     23.50 o 
   1   0   4     1949.99     1944.46     30.33 o 
   2   0   4     2238.42     2446.53     26.10 o 
   3   0   4       26.68       34.17      0.87 o 
   4   0   4      706.93      694.06      8.42 o 
   5   0   4        0.87        1.75      0.47 o 
   6   0   4     1194.01     1198.99     16.08 o 
   7   0   4      338.16      333.10      6.62 o 
   8   0   4        6.48        3.77      1.31 o 
   9   0   4       12.92       12.39      1.60 o 
  10   0   4      135.25      138.05      7.42 o 
  11   0   4      511.83      581.26     19.95 o 
 -16   1   4        2.58        5.56      1.82 o 
 -15   1   4       43.13       47.18      4.33 o 
 -14   1   4       31.39       35.04      1.61 o 
 -13   1   4      100.69       93.62      2.54 o 
 -12   1   4       78.80       66.87      1.80 o 
 -11   1   4      160.48      148.28      2.57 o 
 -10   1   4      113.11      114.85      1.71 o 
  -9   1   4      323.70      312.66      3.36 o 
  -8   1   4        0.00        0.16      0.23 o 
  -7   1   4      144.56      149.87      1.74 o 
  -6   1   4      406.87      463.39      4.20 o 
  -5   1   4      247.88      267.90      2.82 o 
  -4   1   4       82.20      106.17      1.42 o 
  -3   1   4        6.15        5.23      0.36 o 
  -2   1   4       42.78       45.16      0.82 o 
  -1   1   4      759.68      796.90      9.65 o 
   0   1   4      677.02      780.33      8.57 o 
   1   1   4       38.60       33.36      0.95 o 
   2   1   4       93.51       90.14      2.84 o 
   3   1   4      920.74      918.81      9.57 o 
   4   1   4      204.26      214.15      2.46 o 
   5   1   4      584.71      607.63      6.12 o 
   6   1   4        0.04        0.23      0.40 o 
   7   1   4        5.92        6.73      0.73 o 
   8   1   4        7.45        8.30      0.80 o 
   9   1   4        0.00       -0.82      0.82 o 
  10   1   4        2.87        2.29      1.29 o 
  11   1   4       10.49       10.62      2.07 o 
  12   1   4        0.12       -0.26      1.54 o 
  13   1   4        0.13       -0.42      2.43 o 
 -16   2   4       76.88       93.94      6.20 o 
 -15   2   4       56.38       58.50      2.35 o 
 -14   2   4       70.22       59.86      2.74 o 
 -13   2   4        5.57        4.12      0.77 o 
 -12   2   4       20.27       20.50      1.20 o 
 -11   2   4       39.94       42.08      1.37 o 
 -10   2   4      400.09      394.38      4.88 o 
  -9   2   4        3.62        2.15      0.38 o 
  -8   2   4      482.31      428.07      4.57 o 
  -7   2   4       71.35       63.65      0.90 o 
  -6   2   4      866.58      959.15      8.58 o 
  -5   2   4     2355.42     2612.94     25.15 o 
  -4   2   4      657.11      709.11      7.70 o 
  -3   2   4      937.28     1068.21     11.40 o 
  -2   2   4     2601.93     2868.11     36.43 o 
  -1   2   4      445.98      429.99     18.06 o 
   0   2   4        2.73        0.39      0.59 o 
   1   2   4     2201.45     2251.86     83.39 o 
   2   2   4      391.67      387.96      4.81 o 
   3   2   4       44.04       37.18      0.98 o 
   4   2   4        2.08       -0.05      0.25 o 
   5   2   4       20.30       18.21      1.18 o 
   6   2   4      204.66      190.55      2.94 o 
   7   2   4       31.99       28.44      1.21 o 
   8   2   4       37.99       37.37      1.36 o 
   9   2   4        6.07        4.13      0.95 o 
  10   2   4        1.66        1.92      1.45 o 
  11   2   4       36.67       32.73      3.01 o 
  12   2   4      104.86      116.38      8.20 o 
 -16   3   4       24.54       26.30      2.54 o 
 -15   3   4       30.58       36.15      2.05 o 
 -14   3   4        9.91        8.93      1.01 o 
 -13   3   4       92.66       97.56      2.88 o 
 -12   3   4      154.29      153.76      3.11 o 
 -11   3   4       29.25       26.62      1.74 o 
 -10   3   4       64.68       60.10      1.69 o 
  -9   3   4      156.31      158.54      2.65 o 
  -8   3   4       23.64       22.62      0.87 o 
  -7   3   4     1161.30     1195.28     12.28 o 
  -6   3   4      268.61      287.50      3.41 o 
  -5   3   4      169.44      183.19      2.42 o 
  -4   3   4      875.98      957.08     12.66 o 
  -3   3   4      313.28      372.72      4.25 o 
  -2   3   4        7.47        9.78      0.64 o 
  -1   3   4        0.04        0.14      0.23 o 
   0   3   4      456.29      529.19      6.72 o 
   1   3   4      706.71      756.89      9.46 o 
   2   3   4     3192.88     3247.63     38.26 o 
   3   3   4      705.05      732.52     10.76 o 
   4   3   4        2.53        3.47      1.12 o 
   5   3   4      278.39      275.50      4.35 o 
   6   3   4       94.32       94.79      2.01 o 
   7   3   4      140.43      138.83      2.94 o 
   8   3   4       53.21       46.27      1.68 o 
   9   3   4        4.69        4.51      0.97 o 
  10   3   4       20.28       20.26      1.67 o 
  11   3   4       10.50       13.85      2.47 o 
  12   3   4       57.42       57.16      4.29 o 
 -16   4   4       21.15       24.52      2.14 o 
 -15   4   4       11.89       14.58      1.46 o 
 -14   4   4       60.37       66.53      2.13 o 
 -13   4   4       47.62       51.04      1.87 o 
 -12   4   4      683.77      662.88      9.24 o 
 -11   4   4      200.82      196.37      3.57 o 
 -10   4   4        9.66        7.99      0.81 o 
  -9   4   4        2.08        3.02      0.54 o 
  -8   4   4      314.25      296.86      4.49 o 
  -7   4   4      592.52      625.81      7.43 o 
  -6   4   4      231.99      256.98      3.10 o 
  -5   4   4        1.97        5.17      0.48 o 
  -4   4   4       33.26       44.25      1.32 o 
  -3   4   4      214.03      210.38      3.79 o 
  -2   4   4      268.87      315.75      5.30 o 
  -1   4   4      555.62      573.65      7.65 o 
   0   4   4      284.46      298.50      4.59 o 
   1   4   4      120.42      124.31      2.94 o 
   2   4   4        3.05        1.85      0.47 o 
   3   4   4       31.80       39.54      2.08 o 
   4   4   4     1301.41     1274.46     17.85 o 
   5   4   4      508.66      461.28      7.45 o 
   6   4   4        2.77        1.47      0.70 o 
   7   4   4        2.16        0.46      0.57 o 
   8   4   4       26.60       23.66      1.40 o 
   9   4   4       42.93       42.64      2.18 o 
  10   4   4      187.71      193.39      3.96 o 
  11   4   4        2.81        2.14      0.98 o 
  12   4   4       11.16       14.37      5.32 o 
 -16   5   4        2.96        2.94      1.27 o 
 -15   5   4       40.04       40.58      2.31 o 
 -14   5   4       25.73       22.77      1.45 o 
 -13   5   4      144.70      153.77      3.32 o 
 -12   5   4      267.57      273.91      4.68 o 
 -11   5   4      168.41      171.14      3.29 o 
 -10   5   4      268.11      267.95      4.03 o 
  -9   5   4       13.32       12.33      0.80 o 
  -8   5   4     1293.35     1258.75     14.18 o 
  -7   5   4       65.79       39.91      1.19 o 
  -6   5   4        8.04        9.41      0.80 o 
  -5   5   4      112.44      119.95      7.74 o 
  -4   5   4        4.31        0.22      0.23 o 
  -3   5   4       56.51       77.14      2.31 o 
  -2   5   4       70.73       82.99      1.88 o 
  -1   5   4      574.44      670.98     13.22 o 
   0   5   4      704.85      713.96     16.80 o 
   1   5   4       25.75       19.11      0.82 o 
   2   5   4      154.68      175.93      3.16 o 
   3   5   4      180.73      199.01      4.34 o 
   4   5   4     1580.13     1530.19     23.69 o 
   5   5   4      140.83      117.77      2.78 o 
   6   5   4       16.09       15.24      1.38 o 
   7   5   4      154.66      136.15      3.31 o 
   8   5   4       68.80       61.42      2.01 o 
   9   5   4       16.60       20.00      1.40 o 
  10   5   4       14.77       15.17      1.23 o 
  11   5   4        3.14        4.02      1.12 o 
  12   5   4       15.23       15.84      1.78 o 
 -15   6   4        1.19        2.19      0.85 o 
 -14   6   4       51.79       53.70      2.01 o 
 -13   6   4        3.34        4.99      0.87 o 
 -12   6   4       47.41       43.65      1.70 o 
 -11   6   4      197.69      196.18      3.59 o 
 -10   6   4      291.42      286.96      4.22 o 
  -9   6   4      545.67      525.93      6.64 o 
  -8   6   4      272.85      272.14      4.37 o 
  -7   6   4       42.02       39.60      2.19 o 
  -6   6   4      151.87      124.54     11.47 o 
  -3   6   4       38.62       38.83      1.98 o 
  -2   6   4       20.85       16.00      1.39 o 
  -1   6   4      188.35      170.55      3.21 o 
   0   6   4       41.33       45.38      1.73 o 
   1   6   4      163.30      158.09      3.29 o 
   2   6   4        8.18        9.05      0.50 o 
   3   6   4      176.43      186.73      3.91 o 
   4   6   4      533.87      526.46     10.44 o 
   5   6   4       86.31       79.80      2.17 o 
   6   6   4        2.08        0.57      0.76 o 
   7   6   4       14.71       16.02      1.57 o 
   8   6   4       33.03       29.84      1.55 o 
   9   6   4       84.56       86.01      2.40 o 
  10   6   4        0.06        0.23      0.79 o 
  11   6   4        3.32        2.29      1.00 o 
 -15   7   4        2.62        2.84      1.27 o 
 -14   7   4        3.06        2.11      1.04 o 
 -13   7   4       77.79       79.49      2.73 o 
 -12   7   4        0.00       -0.72      0.72 o 
 -11   7   4       20.46       23.09      1.86 o 
 -10   7   4       27.99       25.97      1.42 o 
  -9   7   4        4.96        7.88      1.20 o 
  -8   7   4       47.58       43.28      1.76 o 
  -7   7   4       77.79       74.93      2.50 o 
  -6   7   4      498.09      485.43      8.98 o 
  -5   7   4        0.00        0.70      0.83 o 
  -4   7   4      317.84      308.29      6.71 o 
  -3   7   4       63.63       66.25      3.14 o 
  -1   7   4      393.84      364.65      5.43 o 
   0   7   4        8.09        7.15      1.18 o 
   1   7   4      427.67      441.79     10.70 o 
   2   7   4        6.50       12.11      1.60 o 
   3   7   4      274.30      286.25     13.06 o 
   4   7   4       42.15       38.72      1.33 o 
   5   7   4       22.08       17.63      1.09 o 
   6   7   4       16.27       19.68      1.19 o 
   7   7   4      136.50      118.86      2.78 o 
   8   7   4        0.45        0.07      0.62 o 
   9   7   4       37.21       33.27      1.67 o 
  10   7   4        1.37        0.52      0.79 o 
  11   7   4       12.50       13.11      1.44 o 
 -14   8   4       31.84       34.33      3.20 o 
 -13   8   4      100.09      109.06      4.84 o 
 -12   8   4       41.07       39.53      2.15 o 
 -11   8   4       14.83       12.75      1.18 o 
 -10   8   4       63.85       53.28      2.21 o 
  -9   8   4      101.69      100.41      2.78 o 
  -8   8   4      126.30      116.94      3.46 o 
  -7   8   4       61.34       66.16      2.39 o 
  -6   8   4      110.75       98.20      3.21 o 
  -5   8   4       51.68       45.64      2.01 o 
  -4   8   4        5.07        7.62      1.29 o 
  -3   8   4      320.94      323.55      7.10 o 
  -2   8   4       22.06       19.51      3.36 o 
  -1   8   4      387.71      372.58      8.04 o 
   0   8   4       59.41       53.58      2.50 o 
   1   8   4       29.58       35.74      2.29 o 
   2   8   4      749.82      720.79     13.73 o 
   3   8   4      631.29      630.71     10.27 o 
   4   8   4       92.22       91.22      2.42 o 
   5   8   4      106.81      110.77      4.31 o 
   6   8   4       29.54       27.63      1.65 o 
   7   8   4      135.85      132.62      4.97 o 
   8   8   4      218.67      231.19      5.25 o 
   9   8   4        0.16        0.62      0.81 o 
  10   8   4       80.12       83.56      2.91 o 
 -14   9   4        0.01        0.10      1.14 o 
 -13   9   4      119.03      126.69      3.69 o 
 -12   9   4       32.14       30.26      1.96 o 
 -11   9   4        2.89        2.69      0.91 o 
 -10   9   4       70.24       73.48      2.54 o 
  -9   9   4       35.48       42.41      2.30 o 
  -8   9   4       59.12       55.00      2.40 o 
  -7   9   4      213.09      197.53      4.77 o 
  -6   9   4       62.57       55.80      2.40 o 
  -5   9   4        4.87        5.12      0.73 o 
  -4   9   4        7.41        6.60      1.38 o 
  -3   9   4        0.26        1.89      0.68 o 
  -2   9   4        4.29        3.12      0.90 o 
  -1   9   4      375.48      374.97      7.94 o 
   0   9   4      352.49      354.31      8.78 o 
   1   9   4      123.27      120.56      3.74 o 
   2   9   4        0.29        0.51      0.77 o 
   3   9   4        3.52        3.89      1.08 o 
   4   9   4       47.58       49.43      1.75 o 
   5   9   4        1.82        1.82      0.70 o 
   6   9   4       26.98       25.06      1.62 o 
   7   9   4       68.79       71.07      3.41 o 
   8   9   4        1.84        1.52      0.97 o 
   9   9   4        8.66        7.56      1.20 o 
  10   9   4       13.65       11.13      1.66 o 
 -13  10   4        9.29        9.97      1.40 o 
 -12  10   4       33.78       36.42      2.56 o 
 -11  10   4        0.02       -0.37      0.80 o 
 -10  10   4       39.59       39.96      2.06 o 
  -9  10   4        2.44        2.91      1.00 o 
  -8  10   4       29.13       30.30      1.91 o 
  -7  10   4      126.17      122.84      4.03 o 
  -6  10   4        2.46        2.15      0.84 o 
  -5  10   4       32.14       35.27      2.04 o 
  -4  10   4       11.50       10.69      1.23 o 
  -3  10   4       50.43       47.70      2.41 o 
  -2  10   4        4.58        5.91      1.02 o 
  -1  10   4      205.97      199.27      4.86 o 
   0  10   4      279.70      284.68      6.29 o 
   1  10   4       47.47       49.75      3.28 o 
   2  10   4       62.25       57.79      2.68 o 
   3  10   4        1.50        1.74      1.01 o 
   4  10   4       54.64       52.44      3.15 o 
   5  10   4       14.03       13.83      1.15 o 
   6  10   4       91.80      100.07      3.22 o 
   7  10   4      107.38      118.01      4.42 o 
   8  10   4       11.33       13.04      2.23 o 
   9  10   4       37.49       42.57      2.29 o 
 -12  11   4       62.74       67.56      3.29 o 
 -11  11   4       69.37       71.78      3.46 o 
 -10  11   4        8.35        8.94      1.44 o 
  -9  11   4      109.46      105.35      4.07 o 
  -8  11   4       70.43       77.70      3.32 o 
  -7  11   4       27.81       23.28      1.95 o 
  -6  11   4       98.85       98.19      3.99 o 
  -5  11   4        4.04        2.90      0.96 o 
  -4  11   4        0.92        2.61      1.44 o 
  -3  11   4       45.62       46.11      2.85 o 
  -2  11   4        0.35        0.84      0.70 o 
  -1  11   4      105.62       99.46      3.11 o 
   0  11   4       71.13       72.28      2.24 o 
   1  11   4        0.39        1.84      1.49 o 
   2  11   4       51.07       46.87      3.44 o 
   3  11   4      104.91      110.18      4.28 o 
   4  11   4       47.15       47.25      3.70 o 
   5  11   4      147.31      151.57      5.29 o 
   6  11   4       24.86       29.41      1.86 o 
   7  11   4        0.93        0.54      1.12 o 
   8  11   4       85.86       97.17      6.49 o 
 -11  12   4       15.60       13.09      2.67 o 
 -10  12   4       76.03       81.68      3.75 o 
  -9  12   4       11.58       12.32      2.67 o 
  -8  12   4      158.85      156.69      5.07 o 
  -7  12   4        5.69        7.32      1.04 o 
  -6  12   4        0.09        0.32      0.83 o 
  -5  12   4       89.30       94.42      3.51 o 
  -4  12   4        3.44        2.79      1.38 o 
  -3  12   4        5.48        6.79      1.39 o 
  -2  12   4      310.32      299.71      7.19 o 
  -1  12   4       40.46       39.06      2.06 o 
   0  12   4        0.12        0.65      0.63 o 
   1  12   4       40.05       42.64      3.86 o 
   2  12   4      120.94      132.80     11.54 o 
   3  12   4       11.41       13.45      2.20 o 
   4  12   4       48.17       43.70      4.76 o 
   5  12   4        0.59        0.27      0.74 o 
   6  12   4        1.78       -0.05      0.86 o 
   7  12   4        4.07        5.99      1.76 o 
 -10  13   4        5.65        6.23      1.51 o 
  -9  13   4       29.05       28.54      1.89 o 
  -8  13   4       19.63       15.52      1.43 o 
  -7  13   4       43.35       39.56      2.56 o 
  -6  13   4       12.08       10.81      1.56 o 
  -5  13   4        1.32        2.57      1.02 o 
  -4  13   4       81.53       82.15      3.39 o 
  -3  13   4       93.25       86.44      3.36 o 
  -2  13   4        7.32        5.83      1.14 o 
  -1  13   4       19.22       16.08      1.54 o 
   0  13   4       19.55       18.59      1.42 o 
   1  13   4        1.62        2.49      0.91 o 
   2  13   4       62.86       55.33      3.74 o 
   3  13   4       10.83       14.44      2.97 o 
   4  13   4       87.99       66.99      5.48 o 
   5  13   4       14.10       10.08      3.01 o 
   6  13   4        0.68        0.32      1.25 o 
  -8  14   4        9.00       11.20      1.72 o 
  -7  14   4        2.64        2.09      1.38 o 
  -6  14   4        0.35        1.01      1.05 o 
  -5  14   4       18.93       20.01      2.06 o 
  -4  14   4       29.02       29.10      2.34 o 
  -3  14   4        5.01        4.53      2.03 o 
  -2  14   4        2.26        2.39      1.10 o 
  -1  14   4       56.01       54.14      3.71 o 
   0  14   4       54.17       53.85      2.34 o 
   1  14   4       33.01       37.53      3.58 o 
   2  14   4       14.81       10.29      2.76 o 
   3  14   4       40.76       36.74      4.52 o 
   4  14   4        1.36        1.54      2.06 o 
  -5  15   4        5.74        7.03      2.32 o 
  -4  15   4       16.44       14.82      1.84 o 
  -3  15   4        1.40        0.29      1.03 o 
  -2  15   4        0.35       -0.91      0.91 o 
  -1  15   4        1.50        1.35      0.97 o 
   0  15   4       10.45       12.99      1.99 o 
   1  15   4        0.42        0.88      0.86 o 
 -17   1   5        1.49        1.69      2.27 o 
 -16   1   5        2.03        3.78      1.57 o 
 -15   1   5      197.79      208.70      8.92 o 
 -14   1   5        0.72        1.59      0.75 o 
 -13   1   5      177.22      180.22      3.06 o 
 -12   1   5        4.37        7.50      0.63 o 
 -11   1   5      513.77      479.14      5.02 o 
 -10   1   5      580.33      560.35      5.29 o 
  -9   1   5      162.34      152.53      1.87 o 
  -8   1   5     1083.76     1094.69      9.97 o 
  -7   1   5      232.21      276.10      2.90 o 
  -6   1   5      599.60      700.33      6.76 o 
  -5   1   5       61.73       62.92      1.00 o 
  -4   1   5       87.66       92.74      1.29 o 
  -3   1   5      847.89      956.26      9.73 o 
  -2   1   5      596.87      694.83      8.01 o 
  -1   1   5       81.62       82.88      2.40 o 
   0   1   5       30.31       22.52      0.61 o 
   1   1   5      347.71      385.55      4.51 o 
   2   1   5      748.57      823.47      9.16 o 
   3   1   5      557.21      585.60      5.85 o 
   4   1   5       16.57       15.71      0.67 o 
   5   1   5      205.90      201.16      2.57 o 
   6   1   5      129.97      140.49      2.48 o 
   7   1   5      137.71      130.30      2.44 o 
   8   1   5       24.27       27.85      1.60 o 
   9   1   5       37.65       36.14      2.08 o 
  10   1   5       27.04       29.72      3.35 o 
  11   1   5       11.29       10.49      2.18 o 
  12   1   5       10.12       12.58      3.63 o 
 -16   2   5       99.30      105.22      6.30 o 
 -15   2   5       40.75       42.77      2.08 o 
 -14   2   5      215.63      217.34      3.97 o 
 -13   2   5       14.35       10.06      0.95 o 
 -12   2   5      146.79      148.72      2.72 o 
 -11   2   5      659.31      631.18      7.82 o 
 -10   2   5     1430.17     1353.92     15.23 o 
  -9   2   5     1006.97      981.81      9.11 o 
  -8   2   5       16.69       15.82      0.62 o 
  -7   2   5      242.41      282.28      2.94 o 
  -6   2   5       12.82       19.94      0.66 o 
  -5   2   5     2127.93     2484.13     21.44 o 
  -4   2   5      822.80      912.26      8.70 o 
  -3   2   5      123.87      136.48      1.94 o 
  -2   2   5      561.96      624.87      6.70 o 
  -1   2   5     1309.74     1421.79     17.07 o 
   0   2   5      493.63      546.91      5.91 o 
   1   2   5     1154.34     1260.29     13.60 o 
   2   2   5      125.48      119.48      1.87 o 
   3   2   5      386.06      391.95      4.66 o 
   4   2   5       46.09       36.99      1.22 o 
   5   2   5     1232.18     1218.78     12.81 o 
   6   2   5      326.24      321.00      4.36 o 
   7   2   5      463.66      459.62      5.87 o 
   8   2   5       91.18       85.84      2.71 o 
   9   2   5        0.07        1.16      1.38 o 
  10   2   5       82.57       89.95      7.86 o 
  11   2   5        0.05        4.04      1.68 o 
  12   2   5      118.66      133.26      8.04 o 
 -16   3   5       14.48       13.57      1.60 o 
 -15   3   5       85.17       89.83      2.44 o 
 -14   3   5      138.43      146.65      3.51 o 
 -13   3   5       46.38       42.34      2.02 o 
 -12   3   5      270.99      266.46      4.50 o 
 -11   3   5      132.27      140.69      2.85 o 
 -10   3   5      742.64      741.40      9.81 o 
  -9   3   5       36.06       33.80      1.09 o 
  -8   3   5      300.58      303.24      4.14 o 
  -7   3   5      335.19      324.93      3.90 o 
  -6   3   5      578.84      639.90      7.24 o 
  -5   3   5      707.88      758.17      7.65 o 
  -4   3   5        8.92       12.85      0.55 o 
  -3   3   5       34.35       53.49      0.99 o 
  -2   3   5       94.50      136.43      1.99 o 
  -1   3   5       87.94       85.97      2.30 o 
   0   3   5      952.07      996.70     27.25 o 
   1   3   5      201.03      202.90      6.18 o 
   2   3   5     1077.00     1097.38     15.51 o 
   3   3   5       20.37       21.30      1.26 o 
   4   3   5      252.46      237.59      4.35 o 
   5   3   5      882.94      853.13     10.18 o 
   6   3   5       69.89       64.09      1.81 o 
   7   3   5       88.04       89.95      2.32 o 
   8   3   5       74.18       68.20      2.03 o 
   9   3   5       71.61       70.05      2.74 o 
  10   3   5       70.89       73.49      2.66 o 
  11   3   5        7.19        4.50      1.79 o 
  12   3   5        0.13        2.95      2.22 o 
 -16   4   5       70.52       71.14      2.69 o 
 -15   4   5       80.53       92.08      2.55 o 
 -14   4   5       23.00       19.47      1.35 o 
 -13   4   5        1.50        1.14      0.69 o 
 -12   4   5       62.67       61.90      1.90 o 
 -11   4   5       40.50       40.17      1.52 o 
 -10   4   5      251.43      243.36      3.71 o 
  -9   4   5        0.05        0.34      0.47 o 
  -8   4   5      319.45      319.02      4.31 o 
  -7   4   5      890.93      857.70      9.24 o 
  -6   4   5       25.58       18.70      0.83 o 
  -5   4   5      114.54      120.87      2.29 o 
  -4   4   5     1005.55     1078.15     12.82 o 
  -3   4   5      257.64      260.34      5.70 o 
  -2   4   5      270.29      267.47      4.02 o 
  -1   4   5      243.93      243.65      4.37 o 
   0   4   5      253.46      252.44      4.18 o 
   1   4   5      462.69      444.18      7.79 o 
   2   4   5      870.14      877.10     14.84 o 
   3   4   5      126.12      130.03      2.83 o 
   4   4   5       34.40       29.60      1.45 o 
   5   4   5      264.37      250.96      6.08 o 
   6   4   5        6.65        6.81      0.79 o 
   7   4   5       18.85       20.13      2.04 o 
   8   4   5       15.30       14.67      1.70 o 
   9   4   5       33.49       31.98      2.44 o 
  10   4   5       37.78       38.20      2.28 o 
  11   4   5        0.48        3.69      1.99 o 
 -16   5   5       25.85       29.85      2.38 o 
 -15   5   5        1.17        0.54      0.74 o 
 -14   5   5        0.16       -0.38      0.69 o 
 -13   5   5       65.58       68.89      2.09 o 
 -12   5   5       25.59       21.62      1.30 o 
 -11   5   5       29.23       26.06      1.32 o 
 -10   5   5       59.49       54.90      1.52 o 
  -9   5   5      264.47      261.19      3.81 o 
  -8   5   5      959.52      946.68     10.92 o 
  -7   5   5      130.80      126.69      2.62 o 
  -6   5   5       45.32       46.19      1.36 o 
  -5   5   5      164.95      154.34      2.76 o 
  -4   5   5      172.22      181.38      4.92 o 
  -3   5   5      219.56      229.29      4.26 o 
  -2   5   5      159.71      174.73      3.43 o 
  -1   5   5       40.64       58.07      1.50 o 
   0   5   5      324.45      299.93      4.78 o 
   1   5   5      206.97      241.42      4.73 o 
   2   5   5      214.06      216.80      3.91 o 
   3   5   5       46.76       45.85      1.62 o 
   4   5   5      105.60      108.54      4.10 o 
   5   5   5       66.42       64.73      2.39 o 
   6   5   5       98.40       89.14      3.55 o 
   7   5   5       19.62       21.55      1.32 o 
   8   5   5       14.60       11.31      1.11 o 
   9   5   5       48.58       39.24      1.91 o 
  10   5   5       38.85       33.57      1.79 o 
  11   5   5        1.71        0.15      1.08 o 
 -16   6   5       54.71       56.18      3.14 o 
 -15   6   5       33.56       31.25      1.70 o 
 -14   6   5       24.75       23.14      2.03 o 
 -13   6   5      150.98      162.92      3.37 o 
 -12   6   5       52.42       56.65      1.83 o 
 -11   6   5       33.43       32.43      1.43 o 
 -10   6   5      352.15      367.59      5.07 o 
  -9   6   5      371.78      376.41      5.77 o 
  -8   6   5       21.80       23.02      1.63 o 
  -7   6   5      549.94      520.81      7.76 o 
  -6   6   5        6.84        2.96      0.77 o 
  -3   6   5       35.54       45.14      2.07 o 
  -2   6   5      270.90      315.60      8.97 o 
  -1   6   5      675.80      667.03     11.50 o 
   0   6   5      529.72      477.17      8.56 o 
   1   6   5      121.41      122.32      2.40 o 
   2   6   5       21.64       25.55      2.29 o 
   3   6   5      317.12      310.46      5.27 o 
   4   6   5       15.80       13.88      1.30 o 
   5   6   5       34.62       32.42      2.10 o 
   6   6   5       31.14       30.42      1.97 o 
   7   6   5        0.02       -0.66      0.66 o 
   8   6   5      165.12      156.89      3.51 o 
   9   6   5        7.07        7.14      1.06 o 
  10   6   5       10.74       10.19      1.17 o 
  11   6   5      135.38      147.33     13.45 o 
 -15   7   5        9.31        6.85      1.28 o 
 -14   7   5       18.42       20.42      1.72 o 
 -13   7   5       34.52       35.23      2.08 o 
 -12   7   5        0.71       -0.63      0.77 o 
 -11   7   5       21.96       25.23      1.64 o 
 -10   7   5        0.28       -0.05      0.54 o 
  -9   7   5       18.69       16.65      1.28 o 
  -8   7   5       11.84       10.02      0.99 o 
  -7   7   5      816.12      754.80     15.63 o 
  -6   7   5      733.72      672.68     13.88 o 
  -5   7   5       21.57       14.65      1.05 o 
  -4   7   5        0.01       -0.02      0.48 o 
  -3   7   5       34.49       36.07      3.13 o 
  -2   7   5        1.02        1.36      0.55 o 
  -1   7   5        1.77        0.22      0.47 o 
   0   7   5      129.34      133.00      5.92 o 
   1   7   5      377.91      371.39      7.07 o 
   2   7   5       94.08       88.39      3.00 o 
   3   7   5      338.53      349.67      5.66 o 
   4   7   5       51.28       52.78      1.69 o 
   5   7   5        2.67        2.01      1.43 o 
   6   7   5        7.10        8.53      1.16 o 
   7   7   5        4.59        3.09      0.89 o 
   8   7   5       57.12       60.92      1.97 o 
   9   7   5       10.64        9.39      1.08 o 
  10   7   5        7.31        7.13      1.24 o 
 -15   8   5       19.74       15.59      2.62 o 
 -14   8   5       14.26       15.12      2.53 o 
 -13   8   5        9.01       10.25      1.34 o 
 -12   8   5       66.80       65.04      2.70 o 
 -11   8   5      347.47      351.28      5.90 o 
 -10   8   5        0.90        0.47      0.74 o 
  -9   8   5        3.71        4.50      0.84 o 
  -8   8   5       81.66       77.70      3.14 o 
  -7   8   5       38.34       36.76      2.16 o 
  -6   8   5       26.89       24.08      1.79 o 
  -5   8   5      111.16      104.73      3.36 o 
  -4   8   5      134.53      133.02      3.83 o 
  -3   8   5        0.28       -0.50      0.50 o 
  -2   8   5       34.79       33.20      1.65 o 
  -1   8   5       18.72       16.71      1.19 o 
   0   8   5      344.55      344.82      6.29 o 
   1   8   5     1002.35      996.37     16.80 o 
   2   8   5        0.56        0.23      0.52 o 
   3   8   5        3.91        3.78      0.74 o 
   4   8   5       93.59       99.01      2.94 o 
   5   8   5        0.39        1.86      0.73 o 
   6   8   5      185.54      183.39      5.06 o 
   7   8   5        1.56        0.04      0.82 o 
   8   8   5        5.37        4.68      1.41 o 
   9   8   5       56.75       53.71      3.84 o 
  10   8   5       50.48       50.24      5.47 o 
 -14   9   5       25.47       26.11      2.10 o 
 -13   9   5      180.57      179.82      4.51 o 
 -12   9   5       57.76       57.33      2.56 o 
 -11   9   5        0.19       -0.01      0.77 o 
 -10   9   5       36.45       38.50      2.80 o 
  -9   9   5       12.37        9.26      1.45 o 
  -8   9   5      511.79      475.39     14.30 o 
  -7   9   5      118.56      122.63      6.51 o 
  -6   9   5       96.44       87.29      2.54 o 
  -5   9   5       74.29       71.08      2.92 o 
  -4   9   5        2.84        2.93      0.81 o 
  -3   9   5       10.72       14.50      1.34 o 
  -2   9   5       54.47       60.90      2.36 o 
  -1   9   5      118.37      106.79      3.17 o 
   0   9   5      203.96      199.93      4.42 o 
   1   9   5       19.19       19.96      1.11 o 
   2   9   5      273.34      268.28      6.04 o 
   3   9   5      161.10      166.11      3.69 o 
   4   9   5      117.75      123.00      3.44 o 
   5   9   5       37.92       39.65      1.92 o 
   6   9   5       15.66       18.59      1.72 o 
   7   9   5        0.03       -0.75      0.96 o 
   8   9   5       36.35       34.29      2.35 o 
   9   9   5      130.28      151.00      5.15 o 
 -13  10   5        5.97        6.46      1.44 o 
 -12  10   5        9.52        9.65      1.35 o 
 -11  10   5        2.59        2.36      0.94 o 
 -10  10   5       83.30       81.16      3.68 o 
  -9  10   5      234.83      243.55     14.73 o 
  -8  10   5       24.27       18.76      1.88 o 
  -7  10   5       24.90       21.31      1.80 o 
  -6  10   5      230.94      238.58      6.27 o 
  -5  10   5        4.84        4.28      0.99 o 
  -4  10   5      138.49      133.92      4.08 o 
  -3  10   5        0.13        0.50      0.70 o 
  -2  10   5       12.94        8.55      1.10 o 
  -1  10   5      188.07      181.29      4.68 o 
   0  10   5        0.10        0.43      0.55 o 
   1  10   5        3.65        3.60      1.23 o 
   2  10   5      128.96      133.50      3.09 o 
   3  10   5       23.97       28.87      1.44 o 
   4  10   5      118.49      119.66      3.11 o 
   5  10   5        7.48       10.33      1.64 o 
   6  10   5        2.51        3.53      1.70 o 
   7  10   5        8.62        6.26      1.52 o 
   8  10   5        8.56       10.74      1.57 o 
 -12  11   5      112.36      130.78      4.23 o 
 -11  11   5        0.05       -0.48      1.07 o 
 -10  11   5        0.24        0.34      1.04 o 
  -9  11   5      210.90      224.34      6.60 o 
  -8  11   5        0.44        1.22      0.98 o 
  -7  11   5      324.99      322.86      6.52 o 
  -6  11   5       48.37       46.89      2.47 o 
  -5  11   5       67.70       68.09      2.90 o 
  -4  11   5        0.50        1.08      0.85 o 
  -3  11   5        0.09        0.03      0.70 o 
  -2  11   5       11.13       10.92      2.40 o 
  -1  11   5        0.26        0.99      0.89 o 
   0  11   5       50.29       48.70      3.23 o 
   1  11   5        7.60        7.90      0.90 o 
   2  11   5       12.96       14.92      1.33 o 
   3  11   5      152.49      152.03      3.85 o 
   4  11   5       29.29       27.41      1.65 o 
   5  11   5       27.83       26.83      2.21 o 
   6  11   5       18.74       16.41      1.86 o 
   7  11   5       12.16       11.66      3.15 o 
 -11  12   5        0.66       -1.10      1.10 o 
 -10  12   5        0.02        1.44      1.19 o 
  -9  12   5       10.52       10.74      1.44 o 
  -8  12   5        6.31        4.94      1.03 o 
  -7  12   5       45.60       46.97      2.74 o 
  -6  12   5        1.25        2.04      1.81 o 
  -5  12   5        0.07       -0.45      0.83 o 
  -4  12   5        5.25        5.23      1.15 o 
  -3  12   5        0.19        1.17      0.87 o 
  -2  12   5       53.24       57.12      2.57 o 
  -1  12   5        1.19        2.22      0.99 o 
   0  12   5        9.60        8.65      1.29 o 
   1  12   5       43.30       50.71      3.40 o 
   2  12   5      226.12      230.34      7.84 o 
   3  12   5        2.19        2.07      1.46 o 
   4  12   5        0.29        0.31      0.78 o 
   5  12   5        4.18        5.55      2.25 o 
   6  12   5       10.65       11.67      1.63 o 
 -10  13   5        1.88        1.88      0.97 o 
  -9  13   5      152.31      159.57      8.07 o 
  -8  13   5       30.19       23.73      2.27 o 
  -7  13   5       25.22       27.22      3.56 o 
  -6  13   5       16.33       15.59      1.84 o 
  -5  13   5        3.90        3.64      1.18 o 
  -4  13   5        0.24        0.52      0.93 o 
  -3  13   5       41.19       37.03      2.47 o 
  -2  13   5        3.16        2.14      1.36 o 
  -1  13   5      100.85       98.36      3.72 o 
   0  13   5       10.31       10.96      1.42 o 
   1  13   5        0.28       -0.09      0.71 o 
   2  13   5        0.53        0.51      1.29 o 
   3  13   5        9.78       13.62      3.16 o 
   4  13   5      219.96      242.25      6.62 o 
   5  13   5        4.81        2.35      1.06 o 
  -8  14   5        2.01        2.32      1.30 o 
  -7  14   5       20.00       19.98      2.15 o 
  -6  14   5       18.13       17.49      2.29 o 
  -5  14   5        6.03        4.28      1.27 o 
  -4  14   5       89.95       89.19      3.69 o 
  -3  14   5       34.39       32.12      2.42 o 
  -2  14   5        6.57        5.27      1.27 o 
  -1  14   5       57.06       51.34      3.82 o 
   0  14   5       76.97       80.82      4.54 o 
   1  14   5        6.02        7.14      1.05 o 
   2  14   5        8.88       12.17      2.97 o 
   3  14   5        0.02        3.07      2.12 o 
  -4  15   5       41.71       42.54      2.95 o 
  -3  15   5       66.19       65.89      3.24 o 
  -2  15   5       39.71       38.14      2.67 o 
  -1  15   5        6.48        6.08      1.68 o 
 -17   0   6        9.20       12.77      3.11 o 
 -16   0   6      204.11      195.81      9.05 o 
 -15   0   6       11.66        7.71      2.41 o 
 -14   0   6        1.67        0.65      0.94 o 
 -13   0   6      245.31      211.60      5.53 o 
 -12   0   6      363.42      283.90      4.46 o 
 -11   0   6      297.47      334.07      5.00 o 
 -10   0   6     1766.72     1725.78     22.83 o 
  -9   0   6       77.91       58.44      1.95 o 
  -8   0   6      265.95      283.04      4.63 o 
  -7   0   6       18.38       27.23      1.01 o 
  -6   0   6     3268.70     3620.97     41.35 o 
  -5   0   6      688.56      847.24     10.25 o 
  -4   0   6      347.81      429.05      6.14 o 
  -3   0   6     1453.26     1607.10     21.68 o 
  -2   0   6       19.08       36.36      1.90 o 
  -1   0   6     1450.58     1620.82     21.93 o 
   0   0   6     2606.98     2908.06     38.64 o 
   1   0   6      517.46      585.52      8.69 o 
   2   0   6       34.62       29.66      0.86 o 
   3   0   6      487.63      476.11      6.98 o 
   4   0   6       50.18       54.94      1.54 o 
   5   0   6      266.01      252.79      5.39 o 
   6   0   6     1881.26     1890.43     32.92 o 
   7   0   6       72.91       72.83      3.89 o 
   8   0   6      262.92      268.40      7.67 o 
   9   0   6       67.96       63.89      4.15 o 
 -17   1   6       24.69       30.60      2.91 o 
 -16   1   6        0.30        1.24      1.40 o 
 -15   1   6       15.66       15.45      1.97 o 
 -14   1   6        6.84        6.34      1.24 o 
 -13   1   6       52.10       47.15      1.53 o 
 -12   1   6        7.11        6.11      0.69 o 
 -11   1   6      111.22       97.32      1.82 o 
 -10   1   6      141.77      123.05      2.05 o 
  -9   1   6       12.59       11.49      0.61 o 
  -8   1   6        5.83        7.49      0.50 o 
  -7   1   6      389.73      362.86      4.08 o 
  -6   1   6      501.60      537.31      5.37 o 
  -5   1   6      823.03      939.34      8.53 o 
  -4   1   6        1.98        5.50      0.36 o 
  -3   1   6       37.53       34.75      0.87 o 
  -2   1   6      688.16      748.42      7.48 o 
  -1   1   6      962.73     1068.32     10.45 o 
   0   1   6       17.90       19.92      0.52 o 
   1   1   6      239.63      248.84      3.18 o 
   2   1   6       46.16       48.71      1.29 o 
   3   1   6        2.26        2.48      0.47 o 
   4   1   6      537.17      553.53      5.52 o 
   5   1   6       10.10       10.11      0.83 o 
   6   1   6      275.55      266.73      3.91 o 
   7   1   6       12.91       11.15      1.17 o 
   8   1   6        0.57        0.29      0.85 o 
   9   1   6        2.06        0.13      1.28 o 
  10   1   6       47.60       49.33      3.02 o 
  11   1   6       32.76       29.78      3.15 o 
 -16   2   6       14.35       15.68      1.86 o 
 -15   2   6       18.73       19.95      1.59 o 
 -14   2   6       21.44       22.67      1.25 o 
 -13   2   6       72.19       72.88      1.88 o 
 -12   2   6      124.66      108.03      2.25 o 
 -11   2   6      718.96      649.82      8.03 o 
 -10   2   6      177.20      153.88      2.86 o 
  -9   2   6       18.57       18.62      0.86 o 
  -8   2   6        4.09        2.34      0.40 o 
  -7   2   6      269.15      256.37      2.90 o 
  -6   2   6      639.14      710.72      6.56 o 
  -5   2   6        2.54        1.09      0.25 o 
  -4   2   6       66.39       72.60      1.23 o 
  -3   2   6      195.35      223.62      2.72 o 
  -2   2   6       21.42       23.86      0.82 o 
  -1   2   6      159.05      149.34      2.09 o 
   0   2   6       92.25      107.56      1.71 o 
   1   2   6        1.99        1.28      0.50 o 
   2   2   6      188.51      184.01      2.72 o 
   3   2   6        8.51       10.61      0.91 o 
   4   2   6      211.57      224.51      3.15 o 
   5   2   6      416.14      412.31      5.08 o 
   6   2   6       16.65       13.40      0.86 o 
   7   2   6       69.70       65.60      2.12 o 
   8   2   6        7.76        7.48      1.07 o 
   9   2   6       17.59       18.31      5.13 o 
  10   2   6       15.51       20.44      4.22 o 
  11   2   6       77.96       83.64      4.45 o 
 -17   3   6        0.25       -0.68      1.68 o 
 -16   3   6        9.32        9.36      1.32 o 
 -15   3   6        2.76        2.15      0.82 o 
 -14   3   6      138.97      149.86      3.22 o 
 -13   3   6       22.72       20.60      1.28 o 
 -12   3   6      199.45      191.29      3.73 o 
 -11   3   6      143.46      127.51      2.67 o 
 -10   3   6       10.91       10.64      0.73 o 
  -9   3   6     1295.11     1265.76     14.02 o 
  -8   3   6      122.33      122.78      2.09 o 
  -7   3   6      192.72      195.24      2.49 o 
  -6   3   6       83.56       93.29      1.58 o 
  -5   3   6      352.39      363.09      3.77 o 
  -4   3   6        2.86        2.18      0.60 o 
  -3   3   6        0.64        0.58      0.26 o 
  -2   3   6       27.53       33.84      0.92 o 
  -1   3   6       41.13       47.51      1.10 o 
   0   3   6      437.80      455.75     10.71 o 
   2   3   6      123.63      126.03      3.72 o 
   3   3   6      499.15      498.03      7.00 o 
   4   3   6        6.42        7.77      1.02 o 
   5   3   6      176.34      168.38      2.88 o 
   6   3   6        5.36        4.83      0.96 o 
   7   3   6       90.04       90.88      2.36 o 
   8   3   6      158.25      156.26      4.05 o 
   9   3   6        6.20        6.22      1.24 o 
  10   3   6        0.01       -0.82      1.39 o 
  11   3   6        0.18       -0.66      1.76 o 
 -17   4   6        0.63       -1.14      2.36 o 
 -16   4   6        0.13       -0.57      0.78 o 
 -15   4   6      279.43      288.68      5.75 o 
 -14   4   6      107.83      106.09      2.66 o 
 -13   4   6        7.92       10.13      1.00 o 
 -12   4   6       17.50       16.36      1.13 o 
 -11   4   6        0.55        1.29      0.56 o 
 -10   4   6       32.51       30.25      1.23 o 
  -9   4   6     2974.87     2990.84     34.73 o 
  -8   4   6        1.59        1.49      0.41 o 
  -7   4   6       18.27       20.49      0.95 o 
  -6   4   6      280.20      246.96      3.71 o 
  -5   4   6       77.33       72.76      1.38 o 
  -4   4   6     1022.38     1142.30     12.24 o 
  -3   4   6       46.17       41.77      1.04 o 
  -2   4   6      165.49      193.52      3.38 o 
  -1   4   6       62.55       59.93      1.82 o 
   0   4   6      148.74       80.42      3.58 o 
   2   4   6      503.87      510.39      7.03 o 
   3   4   6      193.60      186.85      4.35 o 
   4   4   6       12.08       12.85      1.33 o 
   5   4   6        0.03       -0.49      0.81 o 
   6   4   6       41.60       42.41      1.60 o 
   7   4   6      197.05      197.71      7.04 o 
   8   4   6       84.01       74.16      2.25 o 
   9   4   6       63.53       59.61      3.93 o 
  10   4   6        3.42        2.75      1.11 o 
  11   4   6        2.00       -1.24      1.74 o 
 -16   5   6        2.28        3.95      0.96 o 
 -15   5   6        2.49        1.33      0.80 o 
 -14   5   6       28.29       32.85      1.66 o 
 -13   5   6       47.59       52.96      1.89 o 
 -12   5   6        4.96        3.78      0.75 o 
 -11   5   6       20.01       19.32      1.07 o 
 -10   5   6        0.99       -0.07      0.44 o 
  -9   5   6      922.14      905.61     11.36 o 
  -8   5   6        3.01        3.81      0.67 o 
  -7   5   6       43.17       50.08      1.56 o 
  -6   5   6       13.66       10.81      0.78 o 
  -5   5   6        3.51        6.74      0.74 o 
  -4   5   6      699.66      722.74     29.57 o 
  -3   5   6       95.86      107.36      3.17 o 
  -2   5   6      237.08      245.57      5.38 o 
  -1   5   6       81.89       78.81      2.04 o 
   0   5   6        9.41       12.21      1.46 o 
   1   5   6       12.26       17.20      1.23 o 
   2   5   6      217.28      204.90      3.90 o 
   3   5   6     1054.18     1062.00     15.31 o 
   4   5   6        0.84        1.99      1.15 o 
   5   5   6        0.71        1.76      0.86 o 
   6   5   6       19.54       20.58      1.99 o 
   7   5   6       12.84       12.89      1.42 o 
   8   5   6       84.73       85.28      2.51 o 
   9   5   6        9.63       10.88      1.49 o 
  10   5   6        4.76        4.40      1.21 o 
 -16   6   6       16.23       14.09      1.44 o 
 -15   6   6        9.78       10.87      1.12 o 
 -14   6   6      221.06      236.26      4.38 o 
 -13   6   6       17.17       21.24      1.32 o 
 -12   6   6       58.54       53.62      1.73 o 
 -11   6   6      217.90      208.91      3.41 o 
 -10   6   6      170.76      166.55      3.35 o 
  -9   6   6       91.29       94.12      2.45 o 
  -8   6   6        1.17        1.09      0.56 o 
  -7   6   6        7.51        7.71      0.91 o 
  -6   6   6      198.28      188.31      4.11 o 
  -5   6   6        0.03        0.19      0.58 o 
  -4   6   6        9.14        9.88      1.64 o 
  -3   6   6       72.52       68.38      1.98 o 
  -2   6   6       27.21       33.40      4.10 o 
  -1   6   6      159.98      156.71      3.70 o 
   0   6   6       71.71       60.06      1.61 o 
   1   6   6       65.21       62.85      3.13 o 
   2   6   6       75.71       75.43      2.06 o 
   3   6   6       79.47       87.76      2.34 o 
   4   6   6      293.03      285.15      5.97 o 
   5   6   6      138.79      135.87      3.75 o 
   6   6   6       11.38       11.62      1.45 o 
   7   6   6      131.59      130.47      2.98 o 
   8   6   6       12.18       11.28      1.18 o 
   9   6   6        3.99        5.60      1.06 o 
  10   6   6        0.36       -0.94      1.35 o 
 -15   7   6       38.38       34.17      2.19 o 
 -14   7   6        0.00       -0.73      0.84 o 
 -13   7   6       26.04       23.59      1.75 o 
 -12   7   6        5.62        6.04      1.06 o 
 -11   7   6      142.79      135.90      3.66 o 
 -10   7   6       33.18       35.21      1.79 o 
  -9   7   6       16.88       14.20      1.33 o 
  -8   7   6      183.67      184.47      5.38 o 
  -7   7   6      192.69      202.73      5.59 o 
  -6   7   6      587.77      609.09     10.48 o 
  -5   7   6        9.44        7.64      1.11 o 
  -4   7   6       93.12      100.41      3.28 o 
  -3   7   6       20.94       14.37      1.33 o 
  -2   7   6        3.91        5.60      1.49 o 
  -1   7   6       39.73       42.80      1.78 o 
   0   7   6      347.72      317.45      6.40 o 
   1   7   6      680.68      664.34     11.85 o 
   2   7   6       35.39       36.84      1.36 o 
   3   7   6        1.58        1.20      0.61 o 
   4   7   6       59.46       58.60      3.89 o 
   5   7   6       41.80       40.34      2.08 o 
   6   7   6      109.96      109.71      4.49 o 
   7   7   6        1.11       -0.55      0.81 o 
   8   7   6       31.88       31.23      1.69 o 
   9   7   6        3.25        3.66      0.94 o 
 -15   8   6       21.85       24.46      2.31 o 
 -14   8   6       18.63       17.90      1.66 o 
 -13   8   6       41.36       40.10      2.26 o 
 -12   8   6      392.18      412.94      6.82 o 
 -11   8   6       47.23       46.65      2.55 o 
 -10   8   6       42.12       39.04      2.23 o 
  -9   8   6        2.93        2.24      1.06 o 
  -8   8   6      373.85      354.51     11.02 o 
  -7   8   6      347.24      376.77      7.19 o 
  -6   8   6      627.69      610.03     12.98 o 
  -5   8   6       44.30       50.04      2.35 o 
  -4   8   6        3.30        1.20      0.76 o 
  -3   8   6        3.28        3.91      0.88 o 
  -2   8   6       33.69       27.26      1.69 o 
  -1   8   6       63.09       52.99      1.99 o 
   0   8   6        8.78       10.19      1.01 o 
   1   8   6       10.81        9.65      1.24 o 
   2   8   6       22.57       24.40      1.57 o 
   3   8   6       10.70        8.94      1.77 o 
   4   8   6       56.78       63.37      2.48 o 
   5   8   6       23.19       24.16      2.16 o 
   6   8   6       31.06       30.69      2.61 o 
   7   8   6       10.67       13.24      1.48 o 
   8   8   6        0.04       -1.42      1.42 o 
   9   8   6       29.64       33.36      2.46 o 
 -14   9   6        0.17        0.45      1.07 o 
 -13   9   6       19.54       18.36      1.82 o 
 -12   9   6       21.48       24.06      2.49 o 
 -11   9   6        4.77        3.70      1.06 o 
 -10   9   6       36.98       33.90      3.85 o 
  -9   9   6       31.81       29.29      2.94 o 
  -8   9   6      166.84      170.29      5.25 o 
  -7   9   6       29.63       33.35      1.87 o 
  -6   9   6       65.61       64.34      2.82 o 
  -5   9   6      466.10      466.11     10.41 o 
  -4   9   6      132.65      133.98      8.34 o 
  -3   9   6       35.80       30.93      1.91 o 
  -2   9   6       35.40       42.03      2.06 o 
  -1   9   6      175.93      154.61      4.67 o 
   0   9   6       15.97       14.77      1.48 o 
   1   9   6       12.67       16.02      1.17 o 
   2   9   6       25.25       25.82      1.44 o 
   3   9   6       59.60       62.27      2.18 o 
   4   9   6        0.41        1.76      0.76 o 
   5   9   6       31.01       29.87      2.13 o 
   6   9   6       39.52       40.31      2.47 o 
   7   9   6        1.52        1.24      0.96 o 
   8   9   6        7.90        8.53      1.51 o 
 -13  10   6       15.77       19.43      2.27 o 
 -12  10   6       87.50       88.91      3.38 o 
 -11  10   6        9.57        9.14      1.37 o 
 -10  10   6       81.48       87.04      3.85 o 
  -9  10   6        0.41       -0.26      0.92 o 
  -8  10   6        3.69        1.88      0.81 o 
  -7  10   6      275.80      247.61      6.71 o 
  -6  10   6       38.56       35.32      3.50 o 
  -5  10   6       42.40       39.03      2.23 o 
  -4  10   6       23.20       23.63      1.90 o 
  -3  10   6       65.39       71.17      2.86 o 
  -2  10   6        0.34        1.32      0.76 o 
  -1  10   6        0.84        0.86      0.66 o 
   0  10   6        0.24        0.27      0.63 o 
   1  10   6       10.77       10.55      1.10 o 
   2  10   6       71.99       71.20      2.28 o 
   3  10   6      201.10      215.45      4.69 o 
   4  10   6       20.58       21.47      1.54 o 
   5  10   6        3.60        3.06      1.06 o 
   6  10   6        1.40        3.17      1.13 o 
   7  10   6       10.26       10.54      1.86 o 
 -12  11   6       72.18       74.46      3.19 o 
 -11  11   6        0.53       -0.57      2.27 o 
 -10  11   6       20.45       23.08      2.72 o 
  -9  11   6      145.90      134.64      3.85 o 
  -8  11   6        9.00        7.74      1.47 o 
  -7  11   6      268.13      260.55      7.07 o 
  -6  11   6       20.43       19.87      5.42 o 
  -5  11   6        0.13       -0.88      0.92 o 
  -4  11   6       65.81       67.15      2.91 o 
  -3  11   6        0.40       -0.23      0.77 o 
  -2  11   6       16.65       17.84      1.66 o 
  -1  11   6        1.28        0.31      0.68 o 
   0  11   6       67.94       69.25      2.79 o 
   1  11   6       90.97       90.11      3.27 o 
   2  11   6        3.80        3.60      0.86 o 
   3  11   6       80.37       83.49      2.87 o 
   4  11   6       87.11       87.13      2.80 o 
   5  11   6      112.74      128.51      5.47 o 
   6  11   6        0.00        0.32      1.16 o 
 -11  12   6        0.00       -0.78      1.16 o 
 -10  12   6        1.87        1.68      0.95 o 
  -9  12   6       46.27       46.71      3.01 o 
  -8  12   6      105.33      107.37      4.27 o 
  -7  12   6       34.32       35.15      2.66 o 
  -6  12   6        0.32        0.20      0.90 o 
  -5  12   6       21.59       17.94      1.87 o 
  -4  12   6        2.21        1.89      0.98 o 
  -3  12   6      397.93      387.44      9.23 o 
  -2  12   6        1.09       -0.42      0.73 o 
  -1  12   6       14.03        9.97      1.21 o 
   0  12   6       30.08       30.34      1.80 o 
   1  12   6       86.68       88.72      4.83 o 
   2  12   6        3.66        3.84      0.90 o 
   3  12   6       10.98       11.31      1.27 o 
   4  12   6        0.02        0.93      1.63 o 
   5  12   6        7.68        6.53      1.55 o 
 -10  13   6        8.73        9.06      2.00 o 
  -9  13   6       24.20       23.28      3.64 o 
  -8  13   6       87.21       84.27     10.30 o 
  -7  13   6        7.78        7.83      1.54 o 
  -6  13   6       60.34       61.18      3.13 o 
  -5  13   6       27.35       30.38      2.46 o 
  -4  13   6        4.05        4.53      1.23 o 
  -3  13   6       15.99       13.76      1.68 o 
  -2  13   6       45.16       51.89      2.48 o 
  -1  13   6       11.82        7.48      1.41 o 
   0  13   6        6.08        5.54      1.05 o 
   1  13   6        3.56        2.67      1.07 o 
   2  13   6       56.58       65.67      3.13 o 
   3  13   6        2.55        1.05      0.90 o 
   4  13   6       30.19       31.16      2.23 o 
  -7  14   6        1.84        0.27      1.59 o 
  -6  14   6       16.17       14.69      4.29 o 
  -5  14   6       55.39       56.90      5.49 o 
  -4  14   6       19.69       22.00      2.16 o 
  -3  14   6        1.01        1.91      1.08 o 
  -2  14   6        4.03        3.91      1.13 o 
  -1  14   6       46.87       44.94      2.45 o 
   0  14   6        0.01       -0.56      0.82 o 
   1  14   6       11.36        9.99      1.78 o 
 -17   1   7       17.46       19.69      4.34 o 
 -16   1   7        1.09        2.47      1.42 o 
 -15   1   7        0.25        0.22      0.89 o 
 -14   1   7        3.91        2.83      0.80 o 
 -13   1   7       14.45       14.72      0.90 o 
 -12   1   7       19.84       17.50      0.95 o 
 -11   1   7      152.47      146.81      2.24 o 
 -10   1   7      807.63      716.78      7.69 o 
  -9   1   7        9.30        9.93      0.60 o 
  -8   1   7       83.58       92.80      1.52 o 
  -7   1   7       38.68       45.26      0.85 o 
  -6   1   7      340.05      353.34      3.47 o 
  -5   1   7      616.48      712.90      7.14 o 
  -4   1   7       26.55       26.64      0.78 o 
  -3   1   7       36.96       48.89      1.02 o 
  -2   1   7      141.63      161.53      2.04 o 
  -1   1   7       16.17       15.00      0.69 o 
   0   1   7       80.30       94.27      1.86 o 
   1   1   7      162.04      179.75      2.52 o 
   2   1   7       34.10       36.50      1.64 o 
   3   1   7       19.40       19.30      0.77 o 
   4   1   7      156.80      158.00      2.69 o 
   5   1   7      296.09      302.75      5.21 o 
   6   1   7      337.99      348.16      5.59 o 
   7   1   7       52.66       52.60      2.13 o 
   8   1   7        3.78        4.74      1.32 o 
   9   1   7       66.51       70.86      3.34 o 
  10   1   7       17.01       17.99      2.18 o 
 -16   2   7        1.01        0.69      0.99 o 
 -15   2   7       54.05       54.45      3.30 o 
 -14   2   7       49.42       45.44      1.75 o 
 -13   2   7        6.53        8.10      0.88 o 
 -12   2   7       67.84       59.70      1.75 o 
 -11   2   7       60.48       41.91      1.22 o 
 -10   2   7        4.48       10.00      0.71 o 
  -9   2   7        7.05        1.78      0.40 o 
  -8   2   7      934.14      906.24      9.40 o 
  -7   2   7      189.41      191.00      2.36 o 
  -6   2   7        1.91        4.27      0.45 o 
  -5   2   7      399.34      482.94      5.37 o 
  -4   2   7       11.74        8.75      0.46 o 
  -3   2   7      174.70      205.44      2.22 o 
  -2   2   7        7.91        8.15      0.55 o 
  -1   2   7      114.94      154.82      2.10 o 
   0   2   7      192.18      201.68      2.75 o 
   1   2   7       92.78       95.54      1.76 o 
   2   2   7      231.40      227.98      3.88 o 
   3   2   7       67.61       65.94      1.94 o 
   4   2   7        0.37        1.02      0.47 o 
   5   2   7       78.47       77.28      1.75 o 
   6   2   7       49.90       47.19      1.84 o 
   7   2   7      264.49      260.54      5.88 o 
   8   2   7        6.75        5.86      1.70 o 
   9   2   7       41.63       39.74      3.34 o 
  10   2   7       13.53       12.01      2.29 o 
 -17   3   7       12.88        9.90      2.28 o 
 -16   3   7        0.90        0.97      0.88 o 
 -15   3   7       38.35       41.74      1.88 o 
 -14   3   7       91.31       98.94      2.55 o 
 -13   3   7        2.50        2.45      0.74 o 
 -12   3   7       12.42       12.88      1.42 o 
 -11   3   7       44.42       45.35      2.02 o 
 -10   3   7      346.19      327.56      4.50 o 
  -9   3   7       29.06       18.41      0.77 o 
  -8   3   7       76.39       70.18      1.68 o 
  -7   3   7        0.93       -0.11      0.30 o 
  -6   3   7       16.93       21.14      0.71 o 
  -5   3   7        0.43       -0.18      0.27 o 
  -4   3   7      970.08     1027.44      9.92 o 
  -3   3   7       13.50       11.49      0.73 o 
  -2   3   7      176.23      181.26      2.98 o 
  -1   3   7       50.96       55.90      1.37 o 
   0   3   7       18.32       25.26      1.17 o 
   1   3   7        0.07        1.23      0.67 o 
   2   3   7        3.55        4.93      0.88 o 
   3   3   7      101.81      108.45      2.82 o 
   4   3   7      327.49      326.86      5.93 o 
   5   3   7       19.46       18.19      1.08 o 
   6   3   7       90.94       92.66      2.38 o 
   7   3   7       30.08       29.51      1.90 o 
   8   3   7        8.62        8.61      1.39 o 
   9   3   7       38.01       44.61      3.46 o 
  10   3   7       24.54       26.42      4.03 o 
 -17   4   7       12.11       14.30      3.25 o 
 -16   4   7        1.74        0.08      1.00 o 
 -15   4   7        2.93        1.87      0.83 o 
 -14   4   7        6.75        8.46      1.01 o 
 -13   4   7        6.03        5.85      1.03 o 
 -12   4   7       22.42       21.05      1.34 o 
 -11   4   7        0.60       -0.03      0.55 o 
 -10   4   7       16.21       20.02      1.09 o 
  -9   4   7       57.46       66.10      1.55 o 
  -8   4   7       84.09       82.03      1.90 o 
  -7   4   7      126.80      128.39      2.20 o 
  -6   4   7        0.00        0.42      0.30 o 
  -5   4   7       60.40       64.33      1.30 o 
  -4   4   7        0.00        0.49      0.31 o 
  -3   4   7       57.44       74.76      1.90 o 
  -2   4   7      178.18      178.61      3.37 o 
  -1   4   7       58.70       61.99      2.00 o 
   0   4   7      281.35      260.78      6.40 o 
   1   4   7      155.00      149.01      3.48 o 
   2   4   7      299.47      319.40      6.35 o 
   3   4   7       18.02       19.27      1.35 o 
   4   4   7       23.81       21.44      1.73 o 
   5   4   7       38.50       36.33      1.80 o 
   6   4   7        0.00       -0.60      0.60 o 
   7   4   7       18.94       14.46      1.21 o 
   8   4   7        1.08        1.38      1.01 o 
   9   4   7       59.90       56.29      2.59 o 
  10   4   7       10.52       11.57      2.91 o 
 -16   5   7       74.40       81.81      2.62 o 
 -15   5   7       39.99       44.21      2.04 o 
 -14   5   7       34.37       29.89      1.91 o 
 -13   5   7       97.64      109.17      2.94 o 
 -12   5   7      149.02      147.94      3.27 o 
 -11   5   7       78.40       68.41      1.86 o 
 -10   5   7      456.77      425.94      6.05 o 
  -9   5   7       44.82       47.16      1.70 o 
  -8   5   7      929.86      908.31     12.86 o 
  -7   5   7       56.94       59.08      1.61 o 
  -6   5   7      536.86      505.87      7.52 o 
  -5   5   7       40.15       44.05      1.66 o 
  -4   5   7      574.92      595.37     10.02 o 
  -3   5   7        3.55        3.40      0.70 o 
  -2   5   7        9.65       17.61      1.26 o 
  -1   5   7       62.98       55.61      2.05 o 
   0   5   7      119.70      132.85      4.06 o 
   1   5   7      130.04      120.55      2.81 o 
   2   5   7     1130.51     1123.43     16.21 o 
   3   5   7        0.88        1.72      1.25 o 
   4   5   7       39.49       34.34      2.42 o 
   5   5   7       31.29       27.50      2.01 o 
   6   5   7       16.60       16.42      1.22 o 
   7   5   7      137.98      141.92      4.57 o 
   8   5   7      128.50      130.54      4.67 o 
   9   5   7        2.60        2.88      1.15 o 
 -16   6   7        5.40        5.95      1.68 o 
 -15   6   7        7.39        7.58      1.38 o 
 -14   6   7      285.86      297.14      5.45 o 
 -13   6   7      107.78      108.03      2.71 o 
 -12   6   7       93.60       91.84      3.07 o 
 -11   6   7      101.03       96.51      2.99 o 
 -10   6   7       16.75       17.78      1.29 o 
  -9   6   7      483.86      490.90     10.78 o 
  -8   6   7      558.28      562.65      9.95 o 
  -7   6   7     1771.37     1704.27     26.69 o 
  -6   6   7       34.65       42.95      6.03 o 
  -5   6   7      629.81      574.71     12.21 o 
  -4   6   7        0.23        0.69      0.52 o 
  -3   6   7      248.45      267.29      5.70 o 
  -2   6   7       37.90       30.82      1.65 o 
  -1   6   7       79.50       62.62      1.71 o 
   0   6   7       71.65       57.04      1.76 o 
   1   6   7        1.80        2.65      0.89 o 
   2   6   7        0.93        0.84      0.64 o 
   3   6   7      565.21      559.70     10.30 o 
   4   6   7       17.18       13.64      1.40 o 
   5   6   7      178.84      178.65      6.45 o 
   6   6   7       11.14       12.48      1.33 o 
   7   6   7       12.37       10.60      1.22 o 
   8   6   7      105.97      104.79      2.90 o 
   9   6   7       35.74       42.58      4.55 o 
 -15   7   7        0.05       -0.37      1.00 o 
 -14   7   7       16.34       23.09      1.97 o 
 -13   7   7       12.44       14.94      1.65 o 
 -12   7   7       53.55       51.04      2.23 o 
 -11   7   7       19.85       15.11      1.31 o 
 -10   7   7       25.84       28.91      3.12 o 
  -9   7   7      121.56      119.68      3.40 o 
  -8   7   7      306.78      306.47      6.32 o 
  -7   7   7      545.49      551.00      9.89 o 
  -6   7   7       25.91       23.08      1.90 o 
  -5   7   7        4.88        4.20      1.01 o 
  -4   7   7       17.00       16.42      1.80 o 
  -3   7   7      113.24      129.95      7.01 o 
  -2   7   7       27.33       23.06      1.56 o 
  -1   7   7        6.00       10.83      1.13 o 
   0   7   7      302.74      278.26      5.98 o 
   1   7   7      191.69      188.74      3.60 o 
   2   7   7        4.73        4.56      0.75 o 
   3   7   7       37.11       33.56      2.38 o 
   4   7   7        0.00        0.72      0.76 o 
   5   7   7       30.37       34.38      2.09 o 
   6   7   7       15.10       16.45      1.64 o 
   7   7   7        7.26        9.12      1.10 o 
   8   7   7        9.75        7.61      1.13 o 
 -15   8   7       18.22       20.75      2.49 o 
 -14   8   7        1.63        0.84      1.06 o 
 -13   8   7       78.23       77.04      3.07 o 
 -12   8   7        0.07       -0.85      0.85 o 
 -11   8   7        7.09        6.38      1.18 o 
 -10   8   7        0.81        0.07      0.91 o 
  -9   8   7        0.04       -0.24      0.86 o 
  -8   8   7      288.17      259.91      6.54 o 
  -7   8   7      125.59      118.86      4.11 o 
  -6   8   7      315.98      287.27      7.28 o 
  -5   8   7      181.79      155.59      4.70 o 
  -4   8   7        3.30        3.43      0.95 o 
  -3   8   7       45.23       47.85      2.30 o 
  -2   8   7       14.38       18.44      1.47 o 
  -1   8   7        3.36        2.49      0.96 o 
   0   8   7       15.39       15.43      1.34 o 
   1   8   7        0.68        0.16      0.65 o 
   2   8   7        0.53        0.66      0.74 o 
   3   8   7        4.69        5.38      1.04 o 
   4   8   7      250.53      247.97      7.20 o 
   5   8   7       76.88       83.03      5.32 o 
   6   8   7       47.03       45.21      5.31 o 
   7   8   7       10.07        9.46      1.79 o 
   8   8   7       34.16       34.52      2.46 o 
 -14   9   7        8.72        7.14      1.43 o 
 -13   9   7       33.00       34.70      2.89 o 
 -12   9   7        1.79        1.31      1.05 o 
 -11   9   7        0.99        1.52      0.98 o 
 -10   9   7       25.08       26.86      2.43 o 
  -9   9   7        0.64        0.83      0.77 o 
  -8   9   7      133.91      123.80      4.04 o 
  -7   9   7       18.50       16.38      1.79 o 
  -6   9   7      246.59      249.03      6.68 o 
  -5   9   7      336.81      346.85      8.40 o 
  -4   9   7        4.98        3.33      1.01 o 
  -3   9   7      198.40      203.88      5.60 o 
  -2   9   7        9.32        6.54      1.02 o 
  -1   9   7        4.67        5.99      0.99 o 
   0   9   7       41.00       38.22      4.17 o 
   1   9   7       23.78       24.30      2.17 o 
   2   9   7       33.20       35.05      1.95 o 
   3   9   7       20.28       21.34      2.12 o 
   4   9   7        0.10        0.59      0.98 o 
   5   9   7        9.27        7.99      1.42 o 
   6   9   7        5.76        7.96      1.60 o 
   7   9   7        0.00       -1.16      1.16 o 
 -13  10   7       61.29       70.04      3.70 o 
 -12  10   7        2.71        0.40      1.02 o 
 -11  10   7      119.99      120.08      4.82 o 
 -10  10   7        7.39        6.33      1.15 o 
  -9  10   7       34.92       32.02      2.07 o 
  -8  10   7      317.75      303.81      8.08 o 
  -7  10   7      131.97      137.80      5.16 o 
  -6  10   7      175.31      163.65      5.13 o 
  -5  10   7       40.78       37.98      2.47 o 
  -4  10   7        1.76       -0.25      0.80 o 
  -3  10   7        8.58        6.65      1.90 o 
  -2  10   7      168.31      165.12      4.35 o 
  -1  10   7       29.76       29.54      2.10 o 
   0  10   7       20.49       18.14      2.09 o 
   1  10   7        3.94        4.44      0.95 o 
   2  10   7      176.23      182.87      4.77 o 
   3  10   7       27.09       25.16      1.71 o 
   4  10   7       45.08       55.72      3.60 o 
   5  10   7       26.51       32.06      2.35 o 
   6  10   7        1.19        2.80      1.25 o 
 -12  11   7       55.90       57.85      4.19 o 
 -11  11   7        8.76       13.54      2.56 o 
 -10  11   7       25.60       26.13      2.24 o 
  -9  11   7       12.41       11.32      1.78 o 
  -8  11   7       94.26       93.96      5.88 o 
  -7  11   7        4.09        4.61      1.26 o 
  -6  11   7        6.55        5.39      1.27 o 
  -5  11   7       10.85        9.07      1.46 o 
  -4  11   7       11.73       11.90      1.56 o 
  -3  11   7       77.52       69.04      3.04 o 
  -2  11   7       57.27       48.42      2.30 o 
  -1  11   7        0.47       -0.59      0.99 o 
   0  11   7        1.07        1.48      0.82 o 
   1  11   7       59.84       61.37      5.19 o 
   2  11   7       32.75       38.65      2.12 o 
   3  11   7       90.89      100.21      3.37 o 
   4  11   7        0.99        1.85      1.24 o 
   5  11   7        0.33        2.11      2.39 o 
 -11  12   7       76.71       77.17      7.58 o 
 -10  12   7        1.57        1.10      1.24 o 
  -9  12   7      125.15      125.82      4.88 o 
  -8  12   7       14.07       15.48      2.05 o 
  -7  12   7      107.85      110.16      4.35 o 
  -6  12   7       37.58       39.93      2.85 o 
  -5  12   7       18.13       23.46      2.19 o 
  -4  12   7        1.40        3.52      1.19 o 
  -3  12   7       56.84       62.13      6.36 o 
  -2  12   7       13.79       13.70      1.52 o 
  -1  12   7        0.25       -0.21      0.80 o 
   0  12   7        1.66        1.71      0.90 o 
   1  12   7        1.12        1.21      0.85 o 
   2  12   7        0.82        2.85      1.46 o 
   3  12   7       83.50       85.80      4.56 o 
   4  12   7       20.66       22.50      2.36 o 
  -9  13   7        6.40        4.78      1.56 o 
  -8  13   7        0.61        0.69      1.16 o 
  -7  13   7        0.19        0.20      1.10 o 
  -6  13   7       45.50       48.45      3.24 o 
  -5  13   7       46.46       47.31      4.34 o 
  -4  13   7        9.21        8.20      1.51 o 
  -3  13   7        1.55        1.35      0.98 o 
  -2  13   7        0.14       -0.84      0.84 o 
  -1  13   7        1.85        1.89      1.20 o 
   0  13   7        0.00       -0.44      0.95 o 
   1  13   7        7.92        6.72      1.98 o 
   2  13   7        0.57        0.33      0.98 o 
  -7  14   7        2.55        2.83      1.86 o 
  -6  14   7       86.41       80.45      3.85 o 
  -5  14   7       15.79       18.10      3.21 o 
  -4  14   7       38.27       42.92      7.09 o 
  -3  14   7        0.30        1.65      1.41 o 
  -2  14   7       24.66       24.32      2.24 o 
  -1  14   7        2.54        1.91      1.16 o 
   0  14   7        9.30        9.87      1.50 o 
 -17   0   8      244.81      263.48     10.93 o 
 -16   0   8       71.76       75.73      5.25 o 
 -15   0   8        1.36        1.53      1.84 o 
 -14   0   8       25.05       31.36      3.28 o 
 -13   0   8       91.15       92.11      2.80 o 
 -12   0   8       12.21       11.71      1.56 o 
 -11   0   8      130.55      118.68      3.03 o 
 -10   0   8       95.82       85.91      2.20 o 
  -9   0   8      481.69      392.96      6.17 o 
  -8   0   8      767.49      670.13      8.63 o 
  -7   0   8     1792.24     1828.63     22.14 o 
  -6   0   8      492.01      510.08      6.24 o 
  -5   0   8       14.37        9.80      0.73 o 
  -4   0   8      740.58      698.59     11.15 o 
  -3   0   8      196.02      208.25      3.80 o 
  -2   0   8      157.50      159.74      3.21 o 
  -1   0   8       96.60       83.43      2.44 o 
   0   0   8      206.13      238.38      4.46 o 
   1   0   8      264.43      299.45      6.13 o 
   2   0   8       40.15       40.42      1.73 o 
   3   0   8        6.07        6.54      1.13 o 
   4   0   8       80.11       82.76      2.97 o 
   5   0   8      113.42      116.02      3.64 o 
   6   0   8       37.05       43.63      2.58 o 
   7   0   8       18.66       16.92      2.37 o 
   8   0   8        9.14        4.12      3.27 o 
   9   0   8       14.91       14.84      3.87 o 
 -17   1   8        1.25        2.76      1.51 o 
 -16   1   8        8.18        9.42      1.35 o 
 -15   1   8        6.11        6.91      1.76 o 
 -14   1   8        0.90        0.63      0.72 o 
 -13   1   8       52.16       40.06      1.45 o 
 -12   1   8        2.70        6.03      0.69 o 
 -11   1   8      195.12      144.46      2.26 o 
 -10   1   8      224.77      191.73      2.71 o 
  -9   1   8       84.83       76.45      1.50 o 
  -8   1   8       69.03       82.04      1.37 o 
  -7   1   8        1.89        1.25      0.24 o 
  -6   1   8      101.14       95.96      1.58 o 
  -5   1   8       18.04       24.26      0.85 o 
  -4   1   8       34.22       28.13      0.85 o 
  -3   1   8        2.59        3.81      0.50 o 
  -2   1   8        0.41        0.79      0.38 o 
  -1   1   8      267.37      307.68      3.72 o 
   0   1   8      173.30      202.41      2.81 o 
   1   1   8       75.07       82.62      1.77 o 
   2   1   8       44.41       40.97      1.06 o 
   3   1   8        0.02       -0.22      0.49 o 
   4   1   8        0.25        0.44      0.53 o 
   5   1   8        2.42        1.16      0.85 o 
   6   1   8       55.76       56.73      2.15 o 
   7   1   8        0.42        1.65      1.20 o 
   8   1   8        3.03        3.17      1.33 o 
   9   1   8       12.21       11.77      3.91 o 
 -17   2   8      101.16      100.15      9.27 o 
 -16   2   8        3.16        1.92      1.34 o 
 -15   2   8        2.48        4.81      1.24 o 
 -14   2   8        5.08        5.37      0.84 o 
 -13   2   8        1.54        1.02      0.61 o 
 -12   2   8       22.66       24.57      1.06 o 
 -11   2   8        9.65       11.56      0.79 o 
 -10   2   8        2.58        2.03      0.46 o 
  -9   2   8      654.93      623.30      6.38 o 
  -8   2   8      441.64      445.82      4.51 o 
  -7   2   8        0.27        2.47      0.59 o 
  -6   2   8       10.30       10.32      0.61 o 
  -5   2   8       70.39       69.56      1.64 o 
  -4   2   8       20.64       21.04      0.81 o 
  -3   2   8        8.51       11.74      0.64 o 
  -2   2   8        0.00        0.31      0.34 o 
  -1   2   8      130.15      139.22      2.20 o 
   0   2   8      170.39      175.40      2.63 o 
   1   2   8       38.39       46.54      1.88 o 
   2   2   8       36.57       33.74      2.27 o 
   3   2   8       14.61       14.53      0.86 o 
   4   2   8       25.34       23.82      1.98 o 
   5   2   8       75.65       79.22      2.34 o 
   6   2   8        2.88        2.61      1.18 o 
   7   2   8      108.45      110.54      3.81 o 
   8   2   8        0.44        1.78      1.54 o 
   9   2   8        0.25        0.42      1.65 o 
 -17   3   8      122.27      119.62      6.03 o 
 -16   3   8       13.89       15.66      2.05 o 
 -15   3   8       31.80       34.35      1.85 o 
 -14   3   8        2.30        2.01      0.81 o 
 -13   3   8       60.88       60.85      2.33 o 
 -12   3   8       16.36       16.85      1.10 o 
 -11   3   8      363.58      326.06      4.97 o 
 -10   3   8        2.96        2.57      0.46 o 
  -9   3   8     1645.95     1529.30     15.44 o 
  -8   3   8      234.25      225.42      3.79 o 
  -7   3   8      203.76      202.27      2.70 o 
  -6   3   8      498.59      509.38      5.64 o 
  -5   3   8      620.94      605.87      6.25 o 
  -4   3   8      622.15      648.32      7.73 o 
  -3   3   8       52.90       51.78      1.31 o 
  -2   3   8        9.22        7.24      0.65 o 
  -1   3   8       60.06       54.85      1.64 o 
   0   3   8      192.72      176.99      3.63 o 
   1   3   8      344.88      369.44      8.72 o 
   2   3   8       45.23       41.67      3.30 o 
   3   3   8      225.93      224.95      4.60 o 
   4   3   8        0.06       -0.30      0.70 o 
   5   3   8        0.02       -0.57      0.57 o 
   6   3   8      168.82      171.74      4.31 o 
   7   3   8      160.13      161.43      4.45 o 
   8   3   8       82.21       81.03      5.40 o 
   9   3   8       10.73        8.82      2.80 o 
 -17   4   8        2.24        1.93      2.08 o 
 -16   4   8        8.13        9.18      1.23 o 
 -15   4   8        2.39        3.78      0.95 o 
 -14   4   8       26.88       23.95      2.61 o 
 -13   4   8       51.33       53.19      3.00 o 
 -12   4   8       69.34       66.34      2.09 o 
 -11   4   8      247.53      210.10      4.03 o 
 -10   4   8       32.09       28.43      1.15 o 
  -9   4   8        0.53        0.80      0.53 o 
  -8   4   8      102.68      108.33      2.18 o 
  -7   4   8      274.51      272.29      3.66 o 
  -6   4   8      785.76      740.03      8.49 o 
  -5   4   8      270.89      285.40      3.43 o 
  -4   4   8      168.26      207.14      3.37 o 
  -3   4   8       14.01       13.18      0.90 o 
  -2   4   8       12.06       11.44      0.89 o 
  -1   4   8      143.89      119.87      2.48 o 
   0   4   8       82.64       71.81      1.92 o 
   1   4   8        3.22        1.67      0.76 o 
   2   4   8        1.57        3.71      1.51 o 
   3   4   8       79.46       79.39      2.53 o 
   4   4   8       10.60       12.32      1.55 o 
   5   4   8       68.99       73.30      2.36 o 
   6   4   8       23.39       21.90      1.60 o 
   7   4   8        2.98        1.66      1.03 o 
   8   4   8        3.35        1.96      1.21 o 
   9   4   8       34.62       37.16      4.53 o 
 -16   5   8        4.77        3.49      0.99 o 
 -15   5   8       11.41       13.08      1.26 o 
 -14   5   8       27.40       29.06      1.89 o 
 -13   5   8       23.63       25.27      1.50 o 
 -12   5   8       15.92       10.97      1.42 o 
 -11   5   8       53.50       48.06      1.95 o 
 -10   5   8      240.24      223.42      4.42 o 
  -9   5   8       71.18       74.20      2.19 o 
  -8   5   8      190.75      182.05      3.28 o 
  -7   5   8       45.71       40.19      1.57 o 
  -6   5   8      695.50      704.37     11.88 o 
  -5   5   8      363.58      375.31      5.71 o 
  -4   5   8       17.00       15.76      1.03 o 
  -3   5   8      392.20      395.28      6.45 o 
  -2   5   8        0.00        0.88      0.81 o 
  -1   5   8       87.36       64.53      2.31 o 
   0   5   8       13.90       22.24      1.35 o 
   1   5   8      225.35      194.79      4.59 o 
   2   5   8       96.83       90.60      2.95 o 
   3   5   8       23.22       25.91      1.87 o 
   4   5   8      127.12      126.69      4.83 o 
   5   5   8        3.95        2.66      0.87 o 
   6   5   8       45.72       46.54      1.93 o 
   7   5   8       70.17       65.81      3.79 o 
   8   5   8       13.38       12.74      1.57 o 
 -16   6   8       24.29       24.81      4.95 o 
 -15   6   8        4.72        4.13      1.70 o 
 -14   6   8       12.37       12.91      1.59 o 
 -13   6   8       25.53       29.46      2.34 o 
 -12   6   8       17.08       15.90      1.55 o 
 -11   6   8      163.63      154.62      4.50 o 
 -10   6   8        1.03        1.16      0.67 o 
  -9   6   8       23.84       20.80      1.37 o 
  -8   6   8       96.76       97.04      2.72 o 
  -7   6   8        5.00        2.37      1.59 o 
  -6   6   8      166.24      204.82      5.71 o 
  -5   6   8       58.40       46.58      2.45 o 
  -4   6   8       68.30       57.99      2.30 o 
  -3   6   8        0.21        0.23      1.18 o 
  -2   6   8        3.06        4.89      0.88 o 
  -1   6   8        0.00        0.52      0.58 o 
   0   6   8       49.47       44.22      1.75 o 
   1   6   8      216.17      207.61      4.18 o 
   2   6   8       57.58       54.63      2.31 o 
   3   6   8      189.84      181.79      4.57 o 
   4   6   8      105.16       99.20      3.35 o 
   5   6   8       15.74       13.64      1.82 o 
   6   6   8       18.54       18.84      1.35 o 
   7   6   8        3.09        0.13      1.39 o 
   8   6   8       13.23       11.40      3.45 o 
 -15   7   8        0.01        0.72      1.07 o 
 -14   7   8      130.12      130.68      4.07 o 
 -13   7   8       30.94       34.86      2.31 o 
 -12   7   8      162.13      179.90      4.14 o 
 -11   7   8        1.91        1.64      0.97 o 
 -10   7   8      165.86      159.33      4.24 o 
  -9   7   8       64.44       63.34      3.06 o 
  -8   7   8       72.79       73.05      3.28 o 
  -7   7   8        1.96        2.25      1.05 o 
  -6   7   8        5.34        2.41      1.01 o 
  -5   7   8       89.77       75.10      3.12 o 
  -4   7   8      102.42      110.99      3.82 o 
  -3   7   8       92.78       97.72      3.10 o 
  -2   7   8       83.48       79.47      2.74 o 
  -1   7   8        0.22        0.10      0.63 o 
   0   7   8        2.26        2.90      0.63 o 
   1   7   8       35.95       31.60      1.50 o 
   2   7   8       40.29       40.82      1.95 o 
   3   7   8       73.19       77.52      2.70 o 
   4   7   8       29.42       29.54      1.99 o 
   5   7   8        8.64        6.54      1.28 o 
   6   7   8       14.94       12.74      1.45 o 
   7   7   8       25.28       30.39      3.36 o 
 -15   8   8       33.95       38.36      3.18 o 
 -14   8   8       24.90       27.87      2.24 o 
 -13   8   8      259.78      271.02      6.34 o 
 -12   8   8       82.02       83.39      4.92 o 
 -11   8   8       18.96       20.25      1.80 o 
 -10   8   8       50.77       49.65      2.04 o 
  -9   8   8       59.46       56.73      2.86 o 
  -8   8   8      917.59      910.68     19.09 o 
  -7   8   8      740.33      723.90     15.58 o 
  -6   8   8      412.56      438.91     10.28 o 
  -5   8   8       10.56       11.44      1.52 o 
  -4   8   8      125.48      129.68      4.28 o 
  -3   8   8      218.44      201.79      5.01 o 
  -2   8   8      303.26      281.51      6.31 o 
  -1   8   8       53.58       44.20      2.22 o 
   0   8   8       94.90       83.97      2.93 o 
   1   8   8        3.20        4.24      0.99 o 
   2   8   8       22.27       22.23      1.79 o 
   3   8   8       66.81       77.57      7.66 o 
   4   8   8      173.74      174.40      7.04 o 
   5   8   8        6.46        6.17      1.61 o 
   6   8   8       88.94       86.02      3.48 o 
   7   8   8        4.81        3.73      1.66 o 
 -14   9   8        0.68        0.43      1.31 o 
 -13   9   8       11.82       12.76      2.01 o 
 -12   9   8        1.50        2.05      1.07 o 
 -11   9   8       10.89        8.58      1.14 o 
 -10   9   8        0.04       -0.24      0.78 o 
  -9   9   8       20.31       18.30      2.05 o 
  -8   9   8       34.86       29.46      2.48 o 
  -7   9   8      157.18      141.15      4.84 o 
  -6   9   8      122.16      108.29      4.05 o 
  -5   9   8       12.73        9.96      1.48 o 
  -4   9   8        2.73        3.53      1.10 o 
  -3   9   8       30.90       30.60      2.84 o 
  -2   9   8        0.34        1.61      0.84 o 
  -1   9   8       13.56        9.90      1.26 o 
   0   9   8        9.84        7.75      1.16 o 
   1   9   8        6.08        5.36      1.04 o 
   2   9   8       15.34       16.84      1.60 o 
   3   9   8       32.05       31.75      2.52 o 
   4   9   8       90.42       98.05      7.76 o 
   5   9   8        3.53        3.71      1.49 o 
   6   9   8        0.78        0.08      1.28 o 
 -13  10   8       84.42       86.32      9.93 o 
 -12  10   8        1.98        2.79      1.00 o 
 -11  10   8        3.42        3.73      1.12 o 
 -10  10   8      102.04      102.91      4.38 o 
  -9  10   8        3.65        1.42      1.19 o 
  -8  10   8      120.59      114.96      4.43 o 
  -7  10   8       40.06       38.88      2.84 o 
  -6  10   8       56.40       56.17      2.97 o 
  -5  10   8      145.42      145.92      4.87 o 
  -4  10   8       80.45       81.19      3.45 o 
  -3  10   8        4.67        5.70      1.12 o 
  -2  10   8      143.97      145.04      4.68 o 
  -1  10   8       15.34       14.54      1.48 o 
   0  10   8        7.72        9.43      1.94 o 
   1  10   8        5.81        5.95      1.31 o 
   2  10   8        6.83        6.03      1.52 o 
   3  10   8       23.31       27.38      2.14 o 
   4  10   8        3.20        3.53      1.45 o 
   5  10   8       18.57       25.52      2.55 o 
 -12  11   8        4.83        3.64      1.23 o 
 -11  11   8       28.24       32.45      5.04 o 
 -10  11   8        0.51       -1.04      1.04 o 
  -9  11   8       10.89       10.44      1.80 o 
  -8  11   8       67.37       68.04      3.46 o 
  -7  11   8        8.70        8.19      1.56 o 
  -6  11   8        2.35        2.97      1.23 o 
  -5  11   8      278.37      262.88      7.25 o 
  -4  11   8        4.99        4.63      1.14 o 
  -3  11   8        0.25        0.44      0.85 o 
  -2  11   8       21.72       21.96      2.05 o 
  -1  11   8        7.00        6.60      1.21 o 
   0  11   8        0.38       -0.26      1.56 o 
   1  11   8        0.97        1.32      1.21 o 
   2  11   8        0.02       -0.85      0.85 o 
   3  11   8        1.20        2.68      1.15 o 
   4  11   8        0.90       -1.16      1.16 o 
 -11  12   8       27.38       31.43      4.56 o 
 -10  12   8        4.67        1.84      1.63 o 
  -9  12   8        3.11        2.79      1.38 o 
  -8  12   8       29.00       27.36      2.61 o 
  -7  12   8        7.86        7.25      1.56 o 
  -6  12   8       55.78       53.87      3.11 o 
  -5  12   8        0.97        1.10      1.09 o 
  -4  12   8       35.73       38.38      2.51 o 
  -3  12   8       77.14       85.59      3.29 o 
  -2  12   8        0.06        1.37      0.97 o 
  -1  12   8       14.78       14.26      1.73 o 
   0  12   8        1.55        0.53      0.89 o 
   1  12   8       26.57       24.62      1.95 o 
   2  12   8        3.26        2.28      1.10 o 
   3  12   8       16.16       18.68      2.34 o 
  -9  13   8       37.87       38.33      3.13 o 
  -8  13   8       37.17       33.75      2.92 o 
  -7  13   8        0.25       -0.76      1.10 o 
  -6  13   8        4.60        2.96      1.59 o 
  -5  13   8       48.28       43.20      3.07 o 
  -4  13   8        4.55        8.12      1.37 o 
  -3  13   8        1.08        0.65      1.04 o 
  -2  13   8        1.75        3.27      1.24 o 
  -1  13   8        1.24        2.43      1.21 o 
   0  13   8        2.52        3.74      2.56 o 
   1  13   8        0.18       -0.33      0.98 o 
  -5  14   8        0.22        0.94      1.15 o 
  -4  14   8        2.92        2.74      1.33 o 
  -3  14   8        4.96        4.86      1.87 o 
 -17   1   9      114.29      104.93      4.41 o 
 -16   1   9      100.00      109.81      3.39 o 
 -15   1   9       43.06       44.74      2.35 o 
 -14   1   9       48.06       51.03      1.60 o 
 -13   1   9        7.41        8.22      0.85 o 
 -12   1   9      245.49      224.41      3.32 o 
 -11   1   9        0.01        2.46      0.58 o 
 -10   1   9       78.82       80.29      1.53 o 
  -9   1   9      150.15      144.74      2.14 o 
  -8   1   9       64.91       62.39      1.30 o 
  -7   1   9        0.59        1.63      0.42 o 
  -6   1   9       44.08       43.52      1.05 o 
  -5   1   9      522.03      528.25      5.75 o 
  -4   1   9        6.24        5.11      0.56 o 
  -3   1   9      110.39      109.80      1.86 o 
  -2   1   9       46.26       44.79      1.58 o 
  -1   1   9       28.46       29.39      0.87 o 
   0   1   9      390.70      400.31      4.80 o 
   1   1   9        3.27        2.46      0.64 o 
   2   1   9       84.46       86.80      1.88 o 
   3   1   9       37.04       38.67      1.45 o 
   4   1   9       29.48       34.14      1.75 o 
   5   1   9       16.52       15.74      1.56 o 
   6   1   9        3.12        1.02      1.30 o 
   7   1   9       20.17       18.40      1.82 o 
   8   1   9        1.69        0.23      1.30 o 
 -17   2   9       15.13       19.93      3.02 o 
 -16   2   9      130.41      131.79      4.95 o 
 -15   2   9        7.10        9.24      1.13 o 
 -14   2   9        0.07        0.04      0.73 o 
 -13   2   9       13.43       18.06      1.19 o 
 -12   2   9       57.65       50.80      1.45 o 
 -11   2   9      196.57      177.11      2.88 o 
 -10   2   9      508.76      444.16      4.88 o 
  -9   2   9       46.26       35.97      1.00 o 
  -8   2   9      417.94      360.60      4.39 o 
  -7   2   9       68.67       60.27      1.31 o 
  -6   2   9     1231.08     1200.14     11.72 o 
  -5   2   9      610.21      602.89      6.45 o 
  -4   2   9      285.06      274.17      3.41 o 
  -3   2   9      549.76      541.14      5.93 o 
  -2   2   9       43.16       42.62      1.20 o 
  -1   2   9       23.53       18.15      0.94 o 
   0   2   9       70.82       59.99      1.67 o 
   1   2   9       79.30       71.43      2.15 o 
   2   2   9       15.50       18.42      1.61 o 
   3   2   9        0.72        0.20      0.53 o 
   4   2   9        1.78        1.99      1.06 o 
   5   2   9        0.02       -0.36      0.72 o 
   6   2   9        6.09        7.10      1.57 o 
   7   2   9       44.87       48.71      2.99 o 
   8   2   9        2.40        2.90      2.45 o 
 -16   3   9       11.66       15.89      1.60 o 
 -15   3   9        0.01        0.12      0.79 o 
 -14   3   9        0.18        0.34      0.74 o 
 -13   3   9        1.10        0.98      0.63 o 
 -12   3   9        0.13        0.04      0.57 o 
 -11   3   9       92.95       86.76      2.11 o 
 -10   3   9      339.06      273.63      3.39 o 
  -9   3   9       62.91       55.36      1.37 o 
  -8   3   9      569.11      550.28      6.17 o 
  -7   3   9      184.63      182.63      2.61 o 
  -6   3   9      479.42      477.23      5.20 o 
  -5   3   9     1156.48     1133.80     11.93 o 
  -4   3   9       14.17       12.89      0.77 o 
  -3   3   9      141.08      144.36      2.52 o 
  -2   3   9       64.29       67.19      2.11 o 
  -1   3   9        2.67        0.43      0.69 o 
   0   3   9       81.84       60.26      2.10 o 
   1   3   9        5.35        3.29      0.85 o 
   2   3   9       53.93       49.98      2.23 o 
   3   3   9       52.13       49.32      2.23 o 
   4   3   9      137.44      139.07      2.71 o 
   5   3   9       17.35       18.47      1.44 o 
   6   3   9       38.64       37.33      2.82 o 
   7   3   9        0.30       -0.15      1.46 o 
   8   3   9       13.38        8.46      2.77 o 
 -17   4   9        2.38       -1.21      1.92 o 
 -16   4   9        0.47        1.98      0.93 o 
 -15   4   9       15.37       19.02      1.46 o 
 -14   4   9       38.53       38.87      1.85 o 
 -13   4   9       32.45       35.19      1.71 o 
 -12   4   9        9.93        9.36      1.00 o 
 -11   4   9       60.86       60.91      2.19 o 
 -10   4   9      126.70      114.98      2.47 o 
  -9   4   9       44.88       47.98      1.48 o 
  -8   4   9      145.02      140.98      2.78 o 
  -7   4   9        0.28        0.29      0.56 o 
  -6   4   9      456.45      435.01      4.78 o 
  -5   4   9        1.55        4.19      0.59 o 
  -4   4   9      172.79      174.35      3.13 o 
  -3   4   9       23.75       22.39      1.20 o 
  -2   4   9       46.31       49.52      1.65 o 
  -1   4   9      119.01      115.58      2.82 o 
   0   4   9        0.19        0.40      0.73 o 
   1   4   9       10.63        8.24      1.08 o 
   2   4   9      170.62      173.18      3.92 o 
   3   4   9      116.14      108.96      3.10 o 
   4   4   9       27.79       26.73      1.80 o 
   5   4   9       14.80       16.54      1.22 o 
   6   4   9      173.64      171.70      4.47 o 
   7   4   9        9.22        8.86      1.35 o 
   8   4   9       37.68       27.55      3.94 o 
 -16   5   9       41.14       43.92      2.07 o 
 -15   5   9        0.06       -0.71      0.71 o 
 -14   5   9       11.62       10.74      1.14 o 
 -13   5   9        0.61        0.82      0.91 o 
 -12   5   9        9.79        8.42      1.24 o 
 -11   5   9      112.98      111.59      5.53 o 
 -10   5   9        3.20        2.55      0.68 o 
  -9   5   9      197.46      199.56      4.12 o 
  -8   5   9      119.30      112.05      2.43 o 
  -7   5   9      152.71      154.61      3.27 o 
  -6   5   9       68.36       57.65      1.60 o 
  -5   5   9        1.01       -0.19      0.54 o 
  -4   5   9      333.70      318.15      5.54 o 
  -3   5   9      358.66      368.21      5.39 o 
  -2   5   9       34.15       30.14      1.47 o 
  -1   5   9       66.33       57.59      2.26 o 
   0   5   9       15.57       16.54      1.47 o 
   1   5   9        1.06        0.67      0.84 o 
   2   5   9       20.61       17.09      1.64 o 
   3   5   9       66.41       66.09      2.84 o 
   4   5   9        0.23        2.06      1.08 o 
   5   5   9       37.61       39.14      1.76 o 
   6   5   9       20.41       19.83      2.02 o 
   7   5   9       56.05       56.41      2.70 o 
 -16   6   9       37.19       35.25      3.86 o 
 -15   6   9       27.72       29.75      2.27 o 
 -14   6   9       29.98       28.06      2.79 o 
 -13   6   9       35.71       25.85      1.97 o 
 -12   6   9      106.71      112.52      3.93 o 
 -11   6   9        3.09        2.04      1.06 o 
 -10   6   9        1.04        1.78      0.75 o 
  -9   6   9        5.20        2.22      0.86 o 
  -8   6   9      164.56      172.10      4.26 o 
  -7   6   9      287.80      300.89      7.82 o 
  -6   6   9      292.40      281.22      5.84 o 
  -5   6   9        2.45        2.39      0.83 o 
  -4   6   9       89.39       91.48      3.09 o 
  -3   6   9      302.43      311.43      5.41 o 
  -2   6   9       88.87       74.93      2.17 o 
  -1   6   9      103.70       90.72      3.03 o 
   0   6   9        0.81        0.37      0.93 o 
   1   6   9      313.63      295.54      6.38 o 
   2   6   9       14.91       14.97      1.59 o 
   3   6   9        5.32        3.63      1.08 o 
   4   6   9       87.95       92.69      3.41 o 
   5   6   9       11.66       12.37      1.38 o 
   6   6   9        0.90        0.38      0.95 o 
   7   6   9        6.97        6.04      2.26 o 
 -15   7   9        0.37       -0.27      1.10 o 
 -14   7   9        1.46        2.35      1.15 o 
 -13   7   9       12.71       13.47      1.60 o 
 -12   7   9       17.39       17.29      1.52 o 
 -11   7   9        0.03        0.37      0.76 o 
 -10   7   9        0.65       -0.41      0.71 o 
  -9   7   9       25.07       21.43      2.28 o 
  -8   7   9        8.27        5.09      1.33 o 
  -7   7   9      405.00      402.17      9.84 o 
  -6   7   9      114.00      109.08      4.61 o 
  -5   7   9      119.50       95.64      3.28 o 
  -4   7   9       43.72       48.01      2.28 o 
  -3   7   9       11.82       12.40      1.37 o 
  -2   7   9       16.94       13.91      2.12 o 
  -1   7   9       16.46       10.99      1.29 o 
   0   7   9       12.50        8.87      0.96 o 
   1   7   9        8.67       10.08      1.21 o 
   2   7   9        0.95        1.77      0.87 o 
   3   7   9       93.27       98.06      3.26 o 
   4   7   9       48.39       39.31      3.15 o 
   5   7   9      178.21      176.77      4.93 o 
   6   7   9       34.80       31.62      1.81 o 
 -15   8   9        0.05        0.51      1.34 o 
 -14   8   9       14.63       12.59      1.66 o 
 -13   8   9       35.19       32.81      2.84 o 
 -12   8   9       65.57       71.68      2.61 o 
 -11   8   9       57.87       60.92      2.39 o 
 -10   8   9       74.99       81.61      3.85 o 
  -9   8   9      157.18      155.12      5.35 o 
  -8   8   9        3.17        2.13      1.15 o 
  -7   8   9       62.80       69.46      6.88 o 
  -6   8   9      152.31      161.78      5.23 o 
  -5   8   9      148.66      157.67      5.10 o 
  -4   8   9       58.00       58.79      2.64 o 
  -3   8   9       38.14       34.21      2.20 o 
  -2   8   9        2.65        0.37      0.75 o 
  -1   8   9        0.37       -0.57      0.74 o 
   0   8   9        0.02        0.02      0.75 o 
   1   8   9        0.36        1.57      1.66 o 
   2   8   9        4.59        6.89      1.52 o 
   3   8   9        3.45        4.95      1.47 o 
   4   8   9       12.88        9.76      1.81 o 
   5   8   9       37.01       34.52      3.16 o 
   6   8   9        1.08        1.53      1.74 o 
 -14   9   9        0.04       -0.33      1.26 o 
 -13   9   9      129.12      138.93      4.34 o 
 -12   9   9        0.10        0.75      0.85 o 
 -11   9   9       18.98       21.76      1.95 o 
 -10   9   9        3.99        3.37      1.31 o 
  -9   9   9        1.74        0.32      1.08 o 
  -8   9   9      147.31      150.46      5.26 o 
  -7   9   9      212.83      223.71      6.63 o 
  -6   9   9      104.20       94.67      3.92 o 
  -5   9   9        1.07        0.01      0.82 o 
  -4   9   9       55.78       56.36      2.65 o 
  -3   9   9       11.44       11.93      1.42 o 
  -2   9   9      121.79      122.66      3.86 o 
  -1   9   9        5.91        7.91      1.25 o 
   0   9   9       15.03       13.73      1.53 o 
   1   9   9        5.62        3.57      1.26 o 
   2   9   9       25.41       22.84      2.28 o 
   3   9   9        0.14        2.62      1.24 o 
   4   9   9      144.43      146.32      5.62 o 
   5   9   9        3.61        8.78      2.25 o 
 -13  10   9        2.44        1.20      1.23 o 
 -12  10   9      170.38      175.04      5.12 o 
 -11  10   9       41.05       36.66      3.65 o 
 -10  10   9        7.31        8.33      1.91 o 
  -9  10   9       44.84       43.50      3.17 o 
  -8  10   9        0.57        0.72      1.09 o 
  -7  10   9      126.18      124.06      4.72 o 
  -6  10   9       11.61        9.23      1.63 o 
  -5  10   9      144.71      145.39      6.99 o 
  -4  10   9      247.43      239.45      9.36 o 
  -3  10   9        1.15        0.99      1.00 o 
  -2  10   9        5.82        6.23      1.22 o 
  -1  10   9       64.82       61.05      2.86 o 
   0  10   9        4.45        4.10      1.08 o 
   1  10   9       16.01       14.00      1.91 o 
   2  10   9       59.17       67.59      5.57 o 
   3  10   9        0.06        1.09      2.61 o 
   4  10   9       11.56       10.37      1.86 o 
 -12  11   9        5.68        3.02      1.61 o 
 -11  11   9        0.17        1.26      1.34 o 
 -10  11   9        1.76        2.26      1.36 o 
  -9  11   9       41.58       37.49      4.62 o 
  -8  11   9       91.14       90.63      6.54 o 
  -7  11   9      189.35      184.66      6.38 o 
  -6  11   9       44.52       44.96      3.19 o 
  -5  11   9        8.94       10.39      1.56 o 
  -4  11   9       72.16       72.00      4.64 o 
  -3  11   9       68.58       74.89      3.18 o 
  -2  11   9        1.74        1.02      1.00 o 
  -1  11   9       43.30       46.54      2.86 o 
   0  11   9        3.81        5.39      1.21 o 
   1  11   9        1.01        2.12      1.06 o 
   2  11   9       26.13       26.34      2.85 o 
   3  11   9       21.90       17.67      2.49 o 
 -10  12   9       45.35       50.99      5.59 o 
  -9  12   9       51.58       49.20      3.52 o 
  -8  12   9        0.37        0.21      1.20 o 
  -7  12   9        0.95        2.42      1.29 o 
  -6  12   9       52.59       46.26      3.27 o 
  -5  12   9       19.90       19.14      1.97 o 
  -4  12   9       16.43       15.02      2.22 o 
  -3  12   9        3.75        4.32      1.34 o 
  -2  12   9        0.42        2.22      1.54 o 
  -1  12   9        4.70        5.51      1.39 o 
   0  12   9        1.10        2.42      1.18 o 
   1  12   9       15.48       17.39      1.98 o 
  -8  13   9        4.82        2.22      1.44 o 
  -7  13   9       85.62       84.22      4.06 o 
  -6  13   9       48.82       51.09      3.54 o 
  -5  13   9       11.87       11.78      2.41 o 
  -4  13   9       42.23       35.94      3.52 o 
  -3  13   9       51.76       57.18      4.72 o 
  -2  13   9        4.14        6.01      1.53 o 
  -1  13   9        4.83        5.21      1.45 o 
 -17   0  10        1.71        5.58      2.17 o 
 -16   0  10      179.37      176.03      8.10 o 
 -15   0  10       73.95       88.46      3.51 o 
 -14   0  10       40.91       48.99      3.16 o 
 -13   0  10       15.46       13.47      1.30 o 
 -12   0  10        1.70        1.19      0.81 o 
 -11   0  10        3.55        0.55      0.99 o 
 -10   0  10     1483.40     1266.49     19.89 o 
  -9   0  10      389.24      326.29      6.24 o 
  -8   0  10       12.75       19.97      1.74 o 
  -7   0  10      263.83      235.85      4.41 o 
  -6   0  10       20.70       17.95      1.25 o 
  -5   0  10     3869.25     3857.22     51.43 o 
  -4   0  10     1635.44     1640.91     22.79 o 
  -3   0  10      189.59      185.86      5.14 o 
  -2   0  10      360.62      349.06      6.13 o 
  -1   0  10       15.77       15.88      1.37 o 
   0   0  10       38.43       31.45      1.41 o 
   1   0  10      614.74      597.17      9.71 o 
   2   0  10        0.92        2.58      1.16 o 
   3   0  10        3.53        1.89      1.17 o 
   4   0  10        0.28       -1.10      1.10 o 
   5   0  10       11.87       15.10      2.35 o 
   6   0  10       10.63       10.69      3.58 o 
   7   0  10       86.42      102.93      7.28 o 
 -17   1  10      289.37      302.09     11.95 o 
 -16   1  10      201.56      205.47      8.56 o 
 -15   1  10        4.75        3.44      0.93 o 
 -14   1  10        5.84        3.87      0.77 o 
 -13   1  10        9.95       13.78      1.38 o 
 -12   1  10        5.76        8.97      0.79 o 
 -11   1  10       89.71       84.16      1.84 o 
 -10   1  10      121.92      111.73      2.13 o 
  -9   1  10       52.61       54.00      2.09 o 
  -8   1  10      385.24      376.28      4.69 o 
  -7   1  10     1434.73     1396.65     15.78 o 
  -6   1  10      197.56      209.57      3.08 o 
  -5   1  10      720.19      727.29      7.71 o 
  -4   1  10       28.18       23.68      1.02 o 
  -3   1  10        0.38       -0.09      0.47 o 
  -2   1  10        8.92       10.12      0.79 o 
  -1   1  10        0.21        0.38      0.59 o 
   0   1  10       80.13       72.64      1.79 o 
   1   1  10        8.11       10.72      0.80 o 
   2   1  10        7.73        9.60      0.85 o 
   3   1  10      138.08      137.10      3.54 o 
   4   1  10       46.55       47.86      3.65 o 
   5   1  10       53.31       54.71      2.70 o 
   6   1  10       34.55       37.95      2.40 o 
   7   1  10        5.33        3.00      1.44 o 
 -17   2  10       61.15       60.42      3.41 o 
 -16   2  10       12.40       13.28      1.35 o 
 -15   2  10       26.63       31.20      1.73 o 
 -14   2  10       13.01       16.37      1.30 o 
 -13   2  10       36.96       37.85      1.49 o 
 -12   2  10       49.14       43.32      1.50 o 
 -11   2  10        6.44        9.08      0.75 o 
 -10   2  10       28.45       27.59      1.03 o 
  -9   2  10      249.13      229.53      3.39 o 
  -8   2  10      746.05      710.81      7.46 o 
  -7   2  10      148.96      145.19      2.41 o 
  -6   2  10       76.26       80.17      1.87 o 
  -5   2  10      634.16      621.15      7.21 o 
  -4   2  10       61.16       65.50      1.61 o 
  -3   2  10      223.85      226.14      3.34 o 
  -2   2  10        0.00       -0.09      0.57 o 
  -1   2  10       80.16       84.72      2.25 o 
   0   2  10      292.59      276.98      4.70 o 
   1   2  10       23.36       33.16      1.71 o 
   2   2  10       69.55       65.86      1.89 o 
   3   2  10      124.87      125.93      3.65 o 
   4   2  10      111.03      108.55      3.70 o 
   5   2  10        5.41        5.59      1.48 o 
   6   2  10       29.77       30.26      3.32 o 
   7   2  10       16.53       18.00      2.16 o 
 -17   3  10       13.37       15.39      3.09 o 
 -16   3  10        2.20        2.27      1.01 o 
 -15   3  10       94.85       93.68      2.72 o 
 -14   3  10       99.04      107.25      2.85 o 
 -13   3  10        0.44        1.18      0.65 o 
 -12   3  10       10.60        8.30      0.81 o 
 -11   3  10      102.10       93.34      2.01 o 
 -10   3  10       60.51       76.55      1.70 o 
  -9   3  10      100.73       86.43      1.81 o 
  -8   3  10       23.52       26.14      1.05 o 
  -7   3  10      318.22      312.85      3.81 o 
  -6   3  10       18.77       19.66      0.96 o 
  -5   3  10        0.04        0.24      0.49 o 
  -4   3  10       11.08       12.58      1.05 o 
  -3   3  10        3.65        6.75      0.84 o 
  -2   3  10       93.03       90.33      2.59 o 
  -1   3  10        3.06        1.18      0.81 o 
   0   3  10        0.03       -0.41      0.75 o 
   1   3  10      179.83      182.65      4.26 o 
   2   3  10       13.30       15.67      1.54 o 
   3   3  10        0.02        0.14      0.63 o 
   4   3  10        0.27       -0.76      0.76 o 
   5   3  10        3.95        3.69      1.73 o 
   6   3  10        1.02       -0.47      1.89 o 
   7   3  10       13.41       15.46      3.30 o 
 -17   4  10       11.56       13.15      2.88 o 
 -16   4  10      164.53      165.15      4.35 o 
 -15   4  10      173.20      171.67      3.94 o 
 -14   4  10        5.66        4.42      0.96 o 
 -13   4  10       66.17       67.07      1.96 o 
 -12   4  10       87.21       85.81      2.33 o 
 -11   4  10      120.58      115.81      2.68 o 
 -10   4  10       19.30       18.27      1.20 o 
  -9   4  10      334.64      305.88      4.28 o 
  -8   4  10       32.55       30.33      1.21 o 
  -7   4  10        0.16        0.32      0.44 o 
  -6   4  10      193.50      197.67      3.13 o 
  -5   4  10      101.23       88.79      1.91 o 
  -4   4  10       93.09      100.51      2.58 o 
  -3   4  10      225.38      216.76      6.10 o 
  -2   4  10       17.29       19.80      1.38 o 
  -1   4  10      104.85       89.37      3.39 o 
   0   4  10       70.42       63.98      2.26 o 
   1   4  10       45.08       47.15      2.14 o 
   2   4  10      481.74      470.77     10.54 o 
   3   4  10       90.33       91.23      3.00 o 
   4   4  10       19.38       19.77      1.50 o 
   5   4  10        1.21        1.14      2.84 o 
   6   4  10        5.05        4.94      1.21 o 
   7   4  10        0.13       -1.09      1.78 o 
 -16   5  10        7.09        4.99      1.68 o 
 -15   5  10        2.53        2.25      1.19 o 
 -14   5  10       37.50       35.58      2.36 o 
 -13   5  10        6.78        5.54      1.18 o 
 -12   5  10       44.24       40.15      2.05 o 
 -11   5  10       14.07       16.42      1.33 o 
 -10   5  10        5.27        4.22      0.98 o 
  -9   5  10      276.74      274.37      4.56 o 
  -8   5  10      428.94      411.55      6.85 o 
  -7   5  10      110.18      111.69      2.77 o 
  -6   5  10      146.55      122.10      2.90 o 
  -5   5  10       35.07       26.61      1.48 o 
  -4   5  10      212.30      180.27      4.98 o 
  -3   5  10        9.92        9.96      0.94 o 
  -2   5  10      334.21      321.76      5.66 o 
  -1   5  10       20.25       14.72      1.26 o 
   0   5  10        0.23        0.97      0.81 o 
   1   5  10       55.89       52.26      2.49 o 
   2   5  10        5.32        5.44      1.25 o 
   3   5  10        0.04       -0.10      1.04 o 
   4   5  10       13.43       17.19      1.57 o 
   5   5  10       21.38       19.17      1.94 o 
   6   5  10        3.66        5.79      1.42 o 
 -16   6  10       16.43       12.30      2.17 o 
 -15   6  10        0.00        0.89      1.12 o 
 -14   6  10       10.69        9.33      1.83 o 
 -13   6  10       10.34       14.28      1.41 o 
 -12   6  10       61.60       67.87      2.44 o 
 -11   6  10       62.33       69.39      2.20 o 
 -10   6  10       56.07       55.65      3.75 o 
  -9   6  10       87.87       85.61      3.01 o 
  -8   6  10      199.87      200.31      6.17 o 
  -7   6  10       31.62       29.23      1.88 o 
  -6   6  10       70.48       75.99      3.00 o 
  -5   6  10        0.37       -0.70      0.70 o 
  -4   6  10        0.58        1.16      0.66 o 
  -3   6  10      419.28      416.03      7.05 o 
  -2   6  10      122.37      113.78      4.02 o 
  -1   6  10        6.52        5.33      1.09 o 
   0   6  10        7.38        5.99      1.51 o 
   1   6  10        5.93        5.55      1.20 o 
   2   6  10       16.98       19.38      1.81 o 
   3   6  10        0.20        0.93      1.11 o 
   4   6  10        0.40       -1.10      1.10 o 
   5   6  10        0.17        1.83      1.18 o 
   6   6  10        2.54        1.82      1.91 o 
 -15   7  10        6.71        6.83      1.44 o 
 -14   7  10       36.58       32.61      2.36 o 
 -13   7  10        8.00        9.79      1.92 o 
 -12   7  10       54.76       58.77      2.80 o 
 -11   7  10       19.46       22.97      1.93 o 
 -10   7  10       18.14       19.09      1.73 o 
  -9   7  10       17.78       14.79      1.95 o 
  -8   7  10        0.32       -0.45      0.96 o 
  -7   7  10      429.93      416.12     10.27 o 
  -6   7  10       38.81       31.72      2.51 o 
  -5   7  10        0.52        0.21      1.06 o 
  -4   7  10       41.24       49.21      2.54 o 
  -3   7  10        4.31        5.53      1.67 o 
  -2   7  10      141.40      146.84      4.43 o 
  -1   7  10        0.58        1.42      0.82 o 
   0   7  10       27.36       23.07      1.67 o 
   1   7  10       11.28       10.26      1.33 o 
   2   7  10        0.25       -0.35      0.87 o 
   3   7  10        0.84        1.80      1.08 o 
   4   7  10       24.01       22.28      2.16 o 
   5   7  10        7.64        8.89      2.16 o 
 -14   8  10        7.59       13.04      1.48 o 
 -13   8  10       22.77       24.54      3.37 o 
 -12   8  10       42.84       44.75      2.36 o 
 -11   8  10      176.55      190.72      5.14 o 
 -10   8  10        8.67        9.73      1.78 o 
  -9   8  10       65.20       70.20      3.57 o 
  -8   8  10       30.95       30.27      2.64 o 
  -7   8  10        2.34        3.65      2.46 o 
  -6   8  10       45.98       45.51      3.86 o 
  -5   8  10       10.39        6.53      1.25 o 
  -4   8  10       37.77       37.59      2.42 o 
  -3   8  10       33.99       28.64      2.84 o 
  -2   8  10      112.46      116.53      4.63 o 
  -1   8  10       91.65       96.55      3.49 o 
   0   8  10        2.22        1.14      1.11 o 
   1   8  10        2.05        1.62      1.16 o 
   2   8  10        2.04        1.75      1.22 o 
   3   8  10       42.30       41.69      3.33 o 
   4   8  10       28.57       26.08      3.32 o 
 -14   9  10       50.57       56.23      3.15 o 
 -13   9  10        0.33       -0.17      1.00 o 
 -12   9  10       46.31       44.50      3.26 o 
 -11   9  10       16.65       18.01      2.32 o 
 -10   9  10        5.21        3.95      1.46 o 
  -9   9  10        3.29        2.00      1.28 o 
  -8   9  10        1.37        0.85      1.10 o 
  -7   9  10      161.18      166.88      5.66 o 
  -6   9  10        0.19       -0.46      0.85 o 
  -5   9  10       46.54       57.66      2.92 o 
  -4   9  10        0.74        0.90      1.00 o 
  -3   9  10        8.69       10.57      1.46 o 
  -2   9  10      160.24      174.30      4.98 o 
  -1   9  10        3.40        2.38      1.42 o 
   0   9  10       10.69       10.27      1.79 o 
   1   9  10       15.92       19.47      2.24 o 
   2   9  10        4.16        6.07      1.65 o 
   3   9  10       17.15       20.17      2.90 o 
   4   9  10        2.08        1.26      1.59 o 
 -13  10  10       49.23       56.20      3.58 o 
 -12  10  10       12.35       13.38      2.20 o 
 -11  10  10        0.87        0.19      1.32 o 
 -10  10  10       48.68       47.36      3.51 o 
  -9  10  10        5.86        7.34      2.69 o 
  -8  10  10      104.46      113.04      4.68 o 
  -7  10  10       49.98       49.82      3.46 o 
  -6  10  10        1.58        2.43      1.09 o 
  -5  10  10       24.46       21.38      2.13 o 
  -4  10  10       90.11       97.04      3.82 o 
  -3  10  10        0.85        0.96      1.18 o 
  -2  10  10        8.74        8.00      1.41 o 
  -1  10  10        4.83        5.06      1.21 o 
   0  10  10        3.11        5.54      1.53 o 
   1  10  10        0.01        1.16      1.26 o 
   2  10  10        2.04        2.00      1.56 o 
   3  10  10       14.95       19.78      2.78 o 
 -11  11  10        5.09        2.90      2.92 o 
 -10  11  10       67.08       67.95      3.81 o 
  -9  11  10       62.06       56.91      3.87 o 
  -8  11  10       63.79       63.16      3.73 o 
  -7  11  10       26.17       27.29      2.65 o 
  -6  11  10      324.34      327.03      7.96 o 
  -5  11  10      102.94      111.69      5.46 o 
  -4  11  10       48.68       53.63      2.96 o 
  -3  11  10       19.42       22.00      2.08 o 
  -2  11  10      109.97      121.96      8.19 o 
  -1  11  10       59.25       68.51      3.25 o 
   0  11  10       16.05       15.51      2.41 o 
   1  11  10        8.14        4.85      1.71 o 
  -9  12  10        7.59        5.22      1.71 o 
  -8  12  10       20.25       19.22      2.40 o 
  -7  12  10        7.73        7.54      1.72 o 
  -6  12  10       18.95       16.93      2.23 o 
  -5  12  10        0.36        0.01      1.19 o 
  -4  12  10      114.41      116.24      8.99 o 
  -3  12  10        0.39       -0.77      1.16 o 
  -2  12  10       69.52       73.46      7.65 o 
  -1  12  10        5.44        4.86      1.47 o 
 -17   1  11       22.46       22.67      3.04 o 
 -16   1  11      108.81      115.41      3.57 o 
 -15   1  11        7.79        5.91      1.03 o 
 -14   1  11       25.03       23.46      1.33 o 
 -13   1  11       90.43       94.56      2.84 o 
 -12   1  11        1.45        1.65      0.61 o 
 -11   1  11       76.58       72.80      1.76 o 
 -10   1  11      269.54      232.80      3.87 o 
  -9   1  11      338.00      312.87      4.78 o 
  -8   1  11       10.54       13.30      1.15 o 
  -7   1  11       19.69       18.94      1.09 o 
  -6   1  11        0.52        0.93      0.62 o 
  -5   1  11       34.33       29.74      1.25 o 
  -4   1  11      805.65      809.53      9.27 o 
  -3   1  11       19.66       18.43      1.09 o 
  -2   1  11        7.56        6.37      0.77 o 
  -1   1  11       76.25       71.46      1.80 o 
   0   1  11        0.61        1.39      0.80 o 
   1   1  11      138.24      127.33      2.61 o 
   2   1  11       29.00       32.75      2.00 o 
   3   1  11        0.13        0.44      1.09 o 
   4   1  11       28.51       28.36      2.18 o 
   5   1  11        2.28        3.18      1.41 o 
   6   1  11       28.70       24.69      2.57 o 
 -17   2  11       19.92       27.93      3.76 o 
 -16   2  11       24.44       28.50      1.76 o 
 -15   2  11        0.42        1.58      0.89 o 
 -14   2  11       82.31       83.76      2.90 o 
 -13   2  11        4.05        4.15      0.75 o 
 -12   2  11        3.50        2.98      0.71 o 
 -11   2  11       12.12        6.56      0.82 o 
 -10   2  11       15.82       13.16      1.20 o 
  -9   2  11      238.95      197.41      3.73 o 
  -8   2  11      370.02      344.65      4.86 o 
  -7   2  11      167.26      164.32      2.89 o 
  -6   2  11        1.13        0.43      0.58 o 
  -5   2  11      129.43      127.63      2.51 o 
  -4   2  11     1211.76     1223.16     13.34 o 
  -3   2  11      364.09      359.48      5.10 o 
  -2   2  11       48.76       47.70      1.86 o 
  -1   2  11        2.50        4.14      1.22 o 
   0   2  11       54.76       44.53      1.91 o 
   1   2  11      109.14      109.39      2.88 o 
   2   2  11       31.44       28.53      1.41 o 
   3   2  11      139.26      132.08      3.65 o 
   4   2  11       44.54       43.46      2.42 o 
   5   2  11       39.38       35.37      2.33 o 
   6   2  11        0.42       -0.18      2.71 o 
 -17   3  11        2.68        0.67      2.06 o 
 -16   3  11       12.73       16.08      1.44 o 
 -15   3  11      112.58      120.55      3.14 o 
 -14   3  11       47.92       54.34      2.10 o 
 -13   3  11       35.86       37.00      1.81 o 
 -12   3  11        3.56        6.26      1.11 o 
 -11   3  11       58.80       52.43      2.01 o 
 -10   3  11       16.60       15.74      1.09 o 
  -9   3  11       18.37       15.17      0.90 o 
  -8   3  11       81.55       88.17      2.00 o 
  -7   3  11       11.91       11.31      0.92 o 
  -6   3  11      755.95      749.74      9.12 o 
  -5   3  11        0.25        0.20      0.60 o 
  -4   3  11      148.85      145.07      3.23 o 
  -3   3  11       52.30       42.15      1.73 o 
  -2   3  11       19.75       18.05      1.51 o 
  -1   3  11      230.36      211.87      4.54 o 
   0   3  11       52.31       42.61      2.17 o 
   1   3  11        8.79       11.93      1.45 o 
   2   3  11        3.20        3.65      0.74 o 
   3   3  11        0.29        0.33      1.08 o 
   4   3  11        9.34        9.11      1.20 o 
   5   3  11        3.67        5.97      2.01 o 
   6   3  11        2.49        1.26      2.13 o 
 -16   4  11      101.86      104.15      3.96 o 
 -15   4  11        3.12        3.84      1.49 o 
 -14   4  11        0.94        1.45      0.99 o 
 -13   4  11        6.92        7.46      1.02 o 
 -12   4  11       18.16       18.65      1.31 o 
 -11   4  11       91.42       88.17      2.62 o 
 -10   4  11        4.77        4.14      0.80 o 
  -9   4  11       20.27       17.47      0.97 o 
  -8   4  11      104.74      106.65      2.09 o 
  -7   4  11       59.72       58.60      1.62 o 
  -6   4  11       13.44       11.39      0.98 o 
  -5   4  11       49.49       49.89      1.67 o 
  -4   4  11       56.86       51.07      2.50 o 
  -3   4  11        5.09        4.38      1.11 o 
  -2   4  11       64.82       67.78      2.35 o 
  -1   4  11       28.67       22.62      1.67 o 
   0   4  11        2.26        0.92      0.94 o 
   1   4  11       38.89       35.03      2.05 o 
   2   4  11        5.88        4.63      1.23 o 
   3   4  11       19.12       18.54      1.22 o 
   4   4  11        2.72        2.90      1.18 o 
   5   4  11        4.82        2.04      1.10 o 
 -16   5  11       32.75       26.67      3.80 o 
 -15   5  11        1.96        1.94      1.55 o 
 -14   5  11        0.48        0.28      0.89 o 
 -13   5  11        0.71        2.59      0.96 o 
 -12   5  11        0.00        0.04      0.90 o 
 -11   5  11       46.73       49.40      1.96 o 
 -10   5  11        1.72        1.41      0.70 o 
  -9   5  11       23.78       28.40      1.68 o 
  -8   5  11      367.68      352.61      5.77 o 
  -7   5  11       82.75       81.07      2.09 o 
  -6   5  11      245.07      237.41      4.70 o 
  -5   5  11       20.54       17.41      1.34 o 
  -4   5  11       56.40       53.50      1.93 o 
  -3   5  11       75.07       80.84      3.31 o 
  -2   5  11      210.34      216.50      4.41 o 
  -1   5  11       11.97       10.60      1.24 o 
   0   5  11        0.92        1.07      1.20 o 
   1   5  11        0.82        0.56      1.06 o 
   2   5  11       22.20       19.73      1.99 o 
   3   5  11       14.88       12.13      3.23 o 
   4   5  11        2.05        0.69      1.02 o 
   5   5  11        3.50        2.76      1.28 o 
 -15   6  11      137.05      142.40      3.93 o 
 -14   6  11       30.91       33.06      2.07 o 
 -13   6  11       19.22       23.88      1.80 o 
 -12   6  11        5.62        4.42      1.17 o 
 -11   6  11        2.01        3.01      1.17 o 
 -10   6  11      271.28      294.72      6.64 o 
  -9   6  11        7.30        5.24      1.48 o 
  -8   6  11       15.68       15.25      1.40 o 
  -7   6  11      197.94      197.04      5.37 o 
  -6   6  11       59.64       68.91      5.01 o 
  -5   6  11       13.68       11.59      1.47 o 
  -4   6  11       18.78       25.96      1.54 o 
  -3   6  11        2.76        5.33      1.63 o 
  -2   6  11       65.16       73.42      3.13 o 
  -1   6  11       23.13       24.83      1.90 o 
   0   6  11        8.21        9.01      1.36 o 
   1   6  11       11.78       14.14      1.69 o 
   2   6  11        2.11        1.72      1.15 o 
   3   6  11        8.51        9.91      1.69 o 
   4   6  11       18.85       20.58      1.51 o 
 -15   7  11       26.80       26.50      2.34 o 
 -14   7  11        2.64        0.87      1.00 o 
 -13   7  11        2.74        2.19      1.74 o 
 -12   7  11       19.40       20.85      2.11 o 
 -11   7  11       16.72       16.76      1.78 o 
 -10   7  11        2.08        1.31      0.96 o 
  -9   7  11        1.86        0.63      1.99 o 
  -8   7  11        6.70        9.94      1.70 o 
  -7   7  11       68.15       70.97      3.10 o 
  -6   7  11       46.58       59.73      3.00 o 
  -5   7  11       67.79       74.29      4.49 o 
  -4   7  11        2.28        0.43      0.92 o 
  -3   7  11       16.06       17.22      2.13 o 
  -2   7  11       25.74       28.59      2.68 o 
  -1   7  11       22.09       28.30      1.85 o 
   0   7  11        8.00        9.11      1.35 o 
   1   7  11       11.65       12.37      1.53 o 
   2   7  11        0.16        0.58      1.05 o 
   3   7  11        0.16       -0.31      1.24 o 
   4   7  11        7.77       10.84      2.53 o 
 -14   8  11       18.30       24.34      3.64 o 
 -13   8  11        4.07        4.32      1.62 o 
 -12   8  11        8.96        6.85      1.40 o 
 -11   8  11       20.05       23.84      2.06 o 
 -10   8  11       14.44       13.92      2.11 o 
  -9   8  11        0.56        1.74      1.20 o 
  -8   8  11        0.92        1.55      1.52 o 
  -7   8  11      213.06      227.73      6.11 o 
  -6   8  11       15.61       16.39      2.34 o 
  -5   8  11       55.70       58.21      7.50 o 
  -4   8  11        0.03        0.15      1.37 o 
  -3   8  11        0.00        0.39      0.94 o 
  -2   8  11      246.40      249.88      7.84 o 
  -1   8  11        2.80        2.63      1.81 o 
   0   8  11        0.00        0.76      2.47 o 
   1   8  11        0.20        1.80      1.21 o 
   2   8  11       10.62        6.34      1.94 o 
   3   8  11       27.27       26.49      3.38 o 
 -13   9  11       81.27       91.08      4.33 o 
 -12   9  11       17.51       19.54      3.13 o 
 -11   9  11       10.15       13.87      2.93 o 
 -10   9  11        3.13        3.51      1.44 o 
  -9   9  11       21.13       24.69      2.60 o 
  -8   9  11       31.69       30.06      2.74 o 
  -7   9  11       58.18       65.42      4.59 o 
  -6   9  11        0.15       -0.42      0.96 o 
  -5   9  11      104.52      105.36      3.91 o 
  -4   9  11        1.89        2.21      1.70 o 
  -3   9  11        4.48        7.80      1.63 o 
  -2   9  11        8.41        8.85      2.29 o 
  -1   9  11      133.10      135.10      7.55 o 
   0   9  11        0.73        2.20      1.75 o 
   1   9  11        0.19       -0.84      1.30 o 
   2   9  11       22.77       17.98      2.77 o 
 -12  10  11       78.12       77.01      4.27 o 
 -11  10  11       10.85       13.21      2.26 o 
 -10  10  11        9.97       13.57      2.18 o 
  -9  10  11      185.84      211.96      7.33 o 
  -8  10  11       13.56       10.26      2.22 o 
  -7  10  11        7.63       10.35      1.60 o 
  -6  10  11        9.68       12.35      1.73 o 
  -5  10  11       90.60       94.39      3.74 o 
  -4  10  11       14.90       15.72      1.86 o 
  -3  10  11       10.04       10.07      1.58 o 
  -2  10  11       31.79       40.55      2.76 o 
  -1  10  11        5.94        6.16      2.01 o 
   0  10  11      117.20      117.85      6.03 o 
   1  10  11        6.60        6.23      2.01 o 
 -10  11  11       16.88       17.53      2.46 o 
  -9  11  11        2.66        3.64      2.03 o 
  -8  11  11       70.12       77.40      4.08 o 
  -7  11  11        3.58        2.84      1.65 o 
  -6  11  11       64.89       71.34      3.77 o 
  -5  11  11       14.57       14.39      2.03 o 
  -4  11  11       39.89       40.37      3.43 o 
  -3  11  11      116.09      115.66      4.73 o 
  -2  11  11      107.55      120.05      6.29 o 
  -1  11  11       58.83       66.34      4.46 o 
  -8  12  11       75.06       86.59      6.37 o 
  -7  12  11       26.24       27.97      4.69 o 
  -6  12  11       33.40       35.12      4.06 o 
  -5  12  11        0.21       -0.95      1.17 o 
  -4  12  11       17.45       17.37      2.28 o 
  -3  12  11      180.06      211.07     14.53 o 
 -16   0  12      141.01      139.78      5.54 o 
 -15   0  12        0.08       -0.37      1.10 o 
 -14   0  12      113.35      117.17      4.53 o 
 -13   0  12        4.76        6.36      1.17 o 
 -12   0  12       25.28       30.69      1.89 o 
 -11   0  12        0.46        1.53      1.23 o 
 -10   0  12        0.28       -0.27      1.07 o 
  -9   0  12        8.56        8.49      1.51 o 
  -8   0  12       31.40       29.52      2.33 o 
  -7   0  12     1114.43     1108.15     21.94 o 
  -6   0  12     1690.58     1636.64     26.85 o 
  -5   0  12        8.60        7.73      1.37 o 
  -4   0  12       76.05       72.68      3.06 o 
  -3   0  12      214.68      208.95      5.74 o 
  -2   0  12      125.81      114.58      4.03 o 
  -1   0  12       28.33       26.53      1.91 o 
   0   0  12       64.52       61.93      3.68 o 
   1   0  12       37.17       31.87      5.01 o 
   2   0  12      135.58      130.00     10.93 o 
   3   0  12       25.19       30.79      3.14 o 
   4   0  12      246.79      250.00     11.12 o 
   5   0  12      100.49       85.61      6.82 o 
 -16   1  12       60.61       61.19      2.63 o 
 -15   1  12       26.04       26.67      1.45 o 
 -14   1  12        0.59        1.80      0.79 o 
 -13   1  12      111.74      117.99      2.36 o 
 -12   1  12        1.70        2.66      0.78 o 
 -11   1  12        1.40        2.13      0.72 o 
 -10   1  12        1.33        1.20      1.05 o 
  -9   1  12        7.14        6.43      1.02 o 
  -8   1  12       32.46       33.04      1.72 o 
  -7   1  12       23.54       25.97      1.32 o 
  -6   1  12       62.73       57.55      1.75 o 
  -5   1  12       13.66       11.06      1.28 o 
  -4   1  12       47.51       42.66      1.61 o 
  -3   1  12        1.81        0.98      0.72 o 
  -2   1  12        0.62        0.83      0.73 o 
  -1   1  12       40.81       38.78      1.74 o 
   0   1  12        1.19        0.44      0.96 o 
   1   1  12       72.17       68.89      2.54 o 
   2   1  12        1.84        3.58      1.28 o 
   3   1  12        2.46        1.85      1.29 o 
   4   1  12        6.33        6.09      2.56 o 
   5   1  12       23.50       27.68      3.28 o 
 -16   2  12       15.86       17.11      1.49 o 
 -15   2  12       45.15       43.08      2.09 o 
 -14   2  12        3.55        4.56      0.99 o 
 -13   2  12       17.97       14.22      1.27 o 
 -12   2  12        0.79        0.24      0.74 o 
 -11   2  12       17.96       13.14      1.06 o 
 -10   2  12       19.54       22.75      1.28 o 
  -9   2  12       82.70       69.30      2.22 o 
  -8   2  12       47.91       52.02      1.75 o 
  -7   2  12       22.29       22.23      1.29 o 
  -6   2  12       76.18       72.97      1.93 o 
  -5   2  12      196.47      191.29      3.35 o 
  -4   2  12      366.20      365.87      5.29 o 
  -3   2  12        3.45        5.47      0.89 o 
  -2   2  12        1.01        0.61      0.84 o 
  -1   2  12       11.50        8.35      1.16 o 
   0   2  12       14.36       13.16      1.36 o 
   1   2  12        0.05        0.86      0.78 o 
   2   2  12       36.20       35.34      2.67 o 
   3   2  12       38.49       38.37      2.34 o 
   4   2  12       58.97       54.92      2.81 o 
   5   2  12       27.46       28.79      2.60 o 
 -16   3  12        2.37        3.40      1.21 o 
 -15   3  12      600.38      646.61     11.80 o 
 -14   3  12       13.67       12.11      1.53 o 
 -13   3  12        0.38        0.19      1.13 o 
 -12   3  12        7.79        7.77      1.17 o 
 -11   3  12        4.23        5.26      0.94 o 
 -10   3  12        4.50        7.96      1.01 o 
  -9   3  12      156.27      134.55      2.99 o 
  -8   3  12      160.70      151.87      2.83 o 
  -7   3  12       15.76       15.27      1.07 o 
  -6   3  12       79.07       79.55      2.02 o 
  -5   3  12      483.54      491.47      7.98 o 
  -4   3  12       28.21       31.06      1.62 o 
  -3   3  12      589.30      569.34      8.24 o 
  -2   3  12      101.89       96.86      2.62 o 
  -1   3  12        7.66        7.99      1.25 o 
   0   3  12        6.93        6.92      1.34 o 
   1   3  12        0.09       -1.00      1.00 o 
   2   3  12      218.86      217.77      5.48 o 
   3   3  12       52.81       55.90      3.44 o 
   4   3  12       27.96       27.19      2.40 o 
 -16   4  12       43.33       49.92      3.43 o 
 -15   4  12       16.89       15.49      1.76 o 
 -14   4  12        9.03        9.43      1.47 o 
 -13   4  12       53.21       59.86      2.61 o 
 -12   4  12        0.77       -0.37      0.89 o 
 -11   4  12        0.12        0.82      0.99 o 
 -10   4  12        0.79        1.22      0.63 o 
  -9   4  12      110.12      117.80      2.99 o 
  -8   4  12      160.70      147.32      3.10 o 
  -7   4  12       25.95       23.62      1.33 o 
  -6   4  12      234.02      222.89      3.96 o 
  -5   4  12        9.43       12.28      1.12 o 
  -4   4  12        0.62        0.56      0.81 o 
  -3   4  12      223.47      212.40      4.51 o 
  -2   4  12        4.24        3.88      1.29 o 
  -1   4  12       64.96       68.00      2.64 o 
   0   4  12       39.90       41.85      2.28 o 
   1   4  12        3.01        1.31      1.44 o 
   2   4  12        0.80        0.92      0.89 o 
   3   4  12       29.52       36.55      2.26 o 
   4   4  12        0.00       -0.61      1.69 o 
 -16   5  12       86.94       84.86      5.85 o 
 -15   5  12        0.34       -1.34      1.34 o 
 -14   5  12      234.62      234.53      7.03 o 
 -13   5  12        4.93        4.10      1.17 o 
 -12   5  12        2.00        4.58      1.15 o 
 -11   5  12       20.89       19.74      1.74 o 
 -10   5  12      127.49      138.63      2.97 o 
  -9   5  12       33.10       29.78      1.66 o 
  -8   5  12        4.74        3.05      1.16 o 
  -7   5  12       51.49       51.11      2.03 o 
  -6   5  12       18.87       17.67      1.92 o 
  -5   5  12       18.43       13.59      1.58 o 
  -4   5  12      167.50      183.48      3.95 o 
  -3   5  12      108.32      108.24      4.25 o 
  -2   5  12       10.94       11.80      1.34 o 
  -1   5  12        4.62        3.38      1.86 o 
   0   5  12        9.76       14.10      1.71 o 
   1   5  12       19.88       26.55      3.26 o 
   2   5  12       17.67       19.58      2.11 o 
   3   5  12       11.26        8.27      1.42 o 
   4   5  12        6.56        5.27      2.32 o 
 -15   6  12       46.27       46.00      4.79 o 
 -14   6  12        0.16       -1.05      1.05 o 
 -13   6  12        0.25       -1.00      1.00 o 
 -12   6  12        0.04        0.74      1.50 o 
 -11   6  12       23.27       24.58      2.85 o 
 -10   6  12       26.08       23.23      1.67 o 
  -9   6  12       31.22       28.26      1.66 o 
  -8   6  12       65.95       65.63      3.06 o 
  -7   6  12       40.49       40.90      2.68 o 
  -6   6  12        0.45       -0.70      1.04 o 
  -5   6  12      136.06      132.52      4.32 o 
  -4   6  12       11.62        8.59      1.27 o 
  -3   6  12        1.61        3.19      1.92 o 
  -2   6  12        6.74        7.11      1.33 o 
  -1   6  12        0.01       -0.94      0.94 o 
   0   6  12       13.33       17.14      1.81 o 
   1   6  12        8.99       10.06      1.63 o 
   2   6  12       26.33       25.14      2.47 o 
 -14   7  12        5.67        5.50      1.48 o 
 -13   7  12        0.03       -1.91      2.52 o 
 -12   7  12       88.46       96.82      4.30 o 
 -11   7  12       25.47       32.71      2.39 o 
 -10   7  12        2.50        5.86      1.28 o 
  -9   7  12       26.71       24.06      2.25 o 
  -8   7  12       11.21       14.58      2.11 o 
  -7   7  12       95.66      100.35      3.82 o 
  -6   7  12        5.32        5.41      1.87 o 
  -5   7  12       40.77       37.64      3.20 o 
  -4   7  12       24.17       27.28      4.98 o 
  -3   7  12       38.39       40.82      3.33 o 
  -2   7  12        1.36        1.74      1.28 o 
  -1   7  12      148.42      146.21      4.16 o 
   0   7  12       94.27      100.75      3.50 o 
   1   7  12        1.61        3.60      2.32 o 
   2   7  12        0.00        1.00      1.27 o 
 -14   8  12        5.56        7.29      1.89 o 
 -13   8  12       64.34       64.00      3.94 o 
 -12   8  12       71.08       83.63      4.53 o 
 -11   8  12       10.06       10.38      2.55 o 
 -10   8  12       24.70       24.64      2.66 o 
  -9   8  12        0.24       -0.43      1.03 o 
  -8   8  12      126.44      130.34      4.52 o 
  -7   8  12      116.71      116.04      7.74 o 
  -6   8  12       98.62      109.24      4.29 o 
  -5   8  12       47.82       46.19      4.45 o 
  -4   8  12       23.29       29.49      4.32 o 
  -3   8  12        1.38        1.65      1.50 o 
  -2   8  12      193.10      188.96      9.07 o 
  -1   8  12      259.15      262.95     16.23 o 
   0   8  12       34.07       35.19      3.80 o 
   1   8  12       49.09       53.12      4.22 o 
   2   8  12       13.51       13.30      2.74 o 
 -12   9  12        2.10        0.92      1.50 o 
 -11   9  12       43.51       51.46      3.90 o 
 -10   9  12       28.03       28.98      3.96 o 
  -9   9  12       15.19       14.88      1.96 o 
  -8   9  12        0.57        0.05      1.22 o 
  -7   9  12       58.74       66.31      3.49 o 
  -6   9  12       17.18       14.94      1.90 o 
  -5   9  12       41.15       49.02      3.09 o 
  -4   9  12        4.75        5.63      1.67 o 
  -3   9  12       31.83       31.08      3.01 o 
  -2   9  12        6.79        5.10      1.95 o 
  -1   9  12       90.53       94.24      5.56 o 
   0   9  12       20.75       21.88      3.08 o 
 -11  10  12        7.28       11.48      2.39 o 
 -10  10  12       63.74       70.28      4.38 o 
  -9  10  12       24.01       25.49      6.54 o 
  -8  10  12        3.60        4.03      1.67 o 
  -7  10  12       96.44      106.76      4.23 o 
  -6  10  12       65.57       67.86      3.56 o 
  -5  10  12        1.63        1.74      2.38 o 
  -4  10  12        8.64        8.30      1.78 o 
  -3  10  12        1.98        3.59      1.76 o 
  -2  10  12      157.04      174.01      7.93 o 
  -1  10  12       86.74       74.84      4.91 o 
  -9  11  12       56.89       67.98      4.82 o 
  -8  11  12       76.65       82.44      4.38 o 
  -7  11  12       20.60       22.54      4.04 o 
  -6  11  12       18.94       19.78      2.49 o 
  -5  11  12       17.95       16.39      2.26 o 
  -4  11  12        9.83       10.06      1.99 o 
  -3  11  12       23.14       23.83      3.24 o 
 -16   1  13       37.66       36.48      3.98 o 
 -15   1  13      113.98      115.41      2.70 o 
 -14   1  13       43.48       39.14      1.95 o 
 -13   1  13       45.87       41.13      1.75 o 
 -12   1  13       24.62       21.96      1.55 o 
 -11   1  13        0.02        0.59      0.88 o 
 -10   1  13       13.91       17.72      1.43 o 
  -9   1  13        1.48        1.78      1.00 o 
  -8   1  13       30.77       27.10      1.97 o 
  -7   1  13       42.46       44.24      2.98 o 
  -6   1  13        9.11        8.82      1.09 o 
  -5   1  13       21.67       19.82      1.37 o 
  -4   1  13      207.83      218.51      3.64 o 
  -3   1  13        0.39       -0.63      0.89 o 
  -2   1  13       47.19       40.47      1.84 o 
  -1   1  13        8.53        9.17      1.21 o 
   0   1  13       27.44       21.52      1.76 o 
   1   1  13       41.60       39.99      2.37 o 
   2   1  13        9.69       13.01      2.37 o 
   3   1  13       23.48       16.98      2.26 o 
 -16   2  13      117.11      138.25      6.98 o 
 -15   2  13       15.17       17.48      1.81 o 
 -14   2  13       59.92       61.22      2.76 o 
 -13   2  13      154.53      159.91      4.15 o 
 -12   2  13        1.33        2.29      0.89 o 
 -11   2  13        0.20        0.51      1.17 o 
 -10   2  13        7.27        9.04      1.15 o 
  -9   2  13       10.41        8.63      1.46 o 
  -8   2  13       32.79       36.55      2.44 o 
  -7   2  13        3.74        2.35      0.78 o 
  -6   2  13      102.97      102.43      2.40 o 
  -5   2  13       72.07       65.82      2.89 o 
  -4   2  13       46.44       52.84      2.03 o 
  -3   2  13       24.16       22.47      1.58 o 
  -2   2  13       19.42       17.85      1.66 o 
  -1   2  13        0.04       -0.94      0.94 o 
   0   2  13        0.01       -1.04      1.04 o 
   1   2  13        2.04        1.12      1.42 o 
   2   2  13        0.00       -0.49      1.17 o 
   3   2  13        2.29        1.81      1.33 o 
 -16   3  13      180.80      191.06      8.65 o 
 -15   3  13       57.22       60.73      4.68 o 
 -14   3  13        0.90        1.38      1.11 o 
 -13   3  13        6.36        6.55      1.28 o 
 -12   3  13       19.36       19.10      2.15 o 
 -11   3  13       14.59       16.24      1.32 o 
 -10   3  13       10.63        5.81      1.20 o 
  -9   3  13      125.53      127.36      3.91 o 
  -8   3  13        4.54        4.37      0.84 o 
  -7   3  13        2.37        3.08      0.81 o 
  -6   3  13       91.31       90.16      2.47 o 
  -5   3  13       36.80       39.16      1.96 o 
  -4   3  13       17.22       23.78      1.50 o 
  -3   3  13       14.57       14.10      1.40 o 
  -2   3  13        1.35        0.57      0.89 o 
  -1   3  13        0.00       -0.04      1.02 o 
   0   3  13        4.00        4.37      1.61 o 
   1   3  13       71.03       79.60      2.52 o 
   2   3  13        2.79        5.60      1.60 o 
   3   3  13        0.25       -1.29      2.30 o 
 -15   4  13       83.05       83.75      3.31 o 
 -14   4  13       35.13       35.02      3.11 o 
 -13   4  13       10.12       12.21      1.57 o 
 -12   4  13        3.72        2.41      1.11 o 
 -11   4  13        3.65        7.27      1.23 o 
 -10   4  13        1.26       -0.28      0.91 o 
  -9   4  13       16.43       18.43      1.31 o 
  -8   4  13        8.81        6.79      1.10 o 
  -7   4  13        0.01       -0.73      0.73 o 
  -6   4  13       13.97       14.62      1.24 o 
  -5   4  13       38.71       41.58      1.86 o 
  -4   4  13       64.71       66.84      2.50 o 
  -3   4  13       71.41       78.22      3.23 o 
  -2   4  13        7.29        3.54      1.57 o 
  -1   4  13        1.43        1.39      1.96 o 
   0   4  13        2.63        3.83      1.23 o 
   1   4  13       40.68       37.43      2.40 o 
   2   4  13       12.79       14.78      1.47 o 
   3   4  13        2.01        2.00      2.05 o 
 -15   5  13        0.98       -0.43      1.77 o 
 -14   5  13      224.21      251.24      6.10 o 
 -13   5  13        1.19        0.96      1.12 o 
 -12   5  13       18.47       14.26      1.62 o 
 -11   5  13       98.40      111.15      5.02 o 
 -10   5  13       24.04       20.80      3.09 o 
  -9   5  13       30.92       35.62      2.47 o 
  -8   5  13      175.67      170.09      3.84 o 
  -7   5  13       18.78       17.87      1.43 o 
  -6   5  13        0.30       -0.43      0.95 o 
  -5   5  13       24.49       24.09      2.00 o 
  -4   5  13      203.37      191.26      4.20 o 
  -3   5  13      203.61      204.58      4.56 o 
  -2   5  13      137.95      136.38      3.96 o 
  -1   5  13        2.40       -0.01      1.01 o 
   0   5  13       15.39       14.05      1.90 o 
   1   5  13       39.03       39.07      3.17 o 
   2   5  13        7.32        7.22      2.47 o 
 -14   6  13        1.21       -1.00      1.36 o 
 -13   6  13       15.07       14.88      2.66 o 
 -12   6  13      170.32      189.28      8.70 o 
 -11   6  13        3.20        4.04      1.09 o 
 -10   6  13       19.72       25.22      2.21 o 
  -9   6  13       23.78       18.83      2.00 o 
  -8   6  13        1.40        0.84      1.32 o 
  -7   6  13      266.05      250.42     11.39 o 
  -6   6  13       23.62       23.10      2.87 o 
  -5   6  13       65.27       73.63      2.88 o 
  -4   6  13       17.63       18.77      1.79 o 
  -3   6  13       33.39       30.11      2.46 o 
  -2   6  13      123.19      119.79      3.94 o 
  -1   6  13      137.16      145.66      4.49 o 
   0   6  13      206.18      219.16      8.58 o 
   1   6  13       19.24       21.15      2.38 o 
 -14   7  13        0.37       -0.64      1.39 o 
 -13   7  13       32.26       42.67      4.63 o 
 -12   7  13       10.99       14.82      3.20 o 
 -11   7  13        6.09        5.13      1.47 o 
 -10   7  13       36.25       36.53      2.68 o 
  -9   7  13        1.90        2.37      1.57 o 
  -8   7  13        1.32        2.55      2.54 o 
  -7   7  13        0.85        1.44      1.39 o 
  -6   7  13      157.39      169.95      6.52 o 
  -5   7  13        4.88        7.09      1.98 o 
  -4   7  13        6.27        4.84      1.62 o 
  -3   7  13       13.89       15.55      2.29 o 
  -2   7  13        0.28       -0.36      1.29 o 
  -1   7  13      153.06      173.32      8.23 o 
   0   7  13       51.43       53.99      4.43 o 
   1   7  13       11.66       15.47      2.07 o 
 -13   8  13       10.81       12.20      2.25 o 
 -12   8  13        0.99        2.46      1.28 o 
 -11   8  13        1.61        2.36      1.31 o 
 -10   8  13        7.74        7.62      1.63 o 
  -9   8  13       45.40       51.72      3.35 o 
  -8   8  13       38.13       33.19      3.31 o 
  -7   8  13       71.84       76.66      9.06 o 
  -6   8  13       66.63       71.99      4.39 o 
  -5   8  13       11.86       13.64      2.25 o 
  -4   8  13        0.41       -1.13      1.13 o 
  -3   8  13        0.14        2.33      1.46 o 
  -2   8  13        0.02        0.89      1.60 o 
  -1   8  13       61.43       79.64      5.33 o 
   0   8  13        0.67        1.30      1.78 o 
 -11   9  13        2.65        0.65      1.63 o 
 -10   9  13        0.01       -0.31      1.30 o 
  -9   9  13       52.94       54.01      4.02 o 
  -8   9  13       46.97       59.77      3.96 o 
  -7   9  13      173.47      189.30     10.76 o 
  -6   9  13       32.43       32.54      3.30 o 
  -5   9  13        1.38        0.33      1.67 o 
  -4   9  13        5.48        5.36      2.03 o 
  -3   9  13       14.68       17.47      2.95 o 
  -2   9  13       38.58       36.31      4.02 o 
  -9  10  13        3.27        6.21      3.48 o 
  -8  10  13       18.41       22.37      2.67 o 
  -7  10  13       33.59       39.81      4.34 o 
  -6  10  13       16.67       19.07      3.22 o 
  -5  10  13       24.46       26.06      3.59 o 
  -4  10  13        7.06        6.30      2.18 o 
 -15   0  14      359.30      357.10     12.53 o 
 -14   0  14      620.03      674.41     14.45 o 
 -13   0  14        0.05       -0.14      1.44 o 
 -12   0  14      223.28      240.38      6.83 o 
 -11   0  14        0.04       -2.17      2.17 o 
 -10   0  14       59.52       65.29      3.38 o 
  -9   0  14       47.48       59.95      5.78 o 
  -8   0  14       16.79       16.81      2.10 o 
  -7   0  14        1.97        4.65      1.92 o 
  -6   0  14       24.50       23.20      2.46 o 
  -5   0  14        0.09        0.54      1.52 o 
  -4   0  14      212.64      220.40      6.47 o 
  -3   0  14       52.15       54.17      3.23 o 
  -2   0  14      142.11      133.84      4.70 o 
  -1   0  14        0.02        1.42      1.96 o 
   0   0  14        9.56       10.14      2.48 o 
   1   0  14       56.71       60.81      4.19 o 
   2   0  14       57.86       76.40     20.08 o 
 -15   1  14       13.43       12.71      1.39 o 
 -14   1  14       11.97       13.50      1.75 o 
 -13   1  14       62.89       71.11      5.20 o 
 -12   1  14       57.20       58.64      2.34 o 
 -11   1  14        1.41        0.79      0.99 o 
 -10   1  14       10.93       12.83      1.38 o 
  -9   1  14       10.15        8.34      1.35 o 
  -8   1  14        3.93        1.74      2.35 o 
  -7   1  14       76.63       74.00      2.90 o 
  -6   1  14       15.68       11.57      1.41 o 
  -5   1  14      216.08      201.64      4.11 o 
  -4   1  14        1.16        1.15      1.08 o 
  -3   1  14        0.45       -0.56      1.10 o 
  -2   1  14        4.67        3.32      1.52 o 
  -1   1  14        3.39        1.39      1.34 o 
   0   1  14        7.06        5.89      1.87 o 
   1   1  14        9.42       10.19      2.18 o 
   2   1  14        0.10       -0.02      2.17 o 
 -15   2  14      240.30      231.98     11.61 o 
 -14   2  14        0.10       -0.65      0.94 o 
 -13   2  14       12.54       16.14      2.05 o 
 -12   2  14        1.39        1.23      1.18 o 
 -11   2  14        8.33        6.92      1.21 o 
 -10   2  14       23.80       25.92      1.69 o 
  -9   2  14        0.00       -0.51      0.95 o 
  -8   2  14       13.36       10.48      1.90 o 
  -7   2  14       37.21       33.71      2.23 o 
  -6   2  14       67.41       66.93      2.10 o 
  -5   2  14      195.79      196.95      4.43 o 
  -4   2  14        2.26        1.23      0.92 o 
  -3   2  14      142.57      143.83      3.50 o 
  -2   2  14       22.65       18.98      1.65 o 
  -1   2  14        0.50       -0.48      1.33 o 
   0   2  14        6.92        4.77      1.36 o 
   1   2  14       20.66       18.74      1.91 o 
 -15   3  14       29.15       28.06      3.94 o 
 -14   3  14       47.84       48.38      3.33 o 
 -13   3  14        0.49       -0.35      1.00 o 
 -12   3  14       39.70       34.35      2.99 o 
 -11   3  14       39.10       43.08      2.38 o 
 -10   3  14       83.29       89.12      3.10 o 
  -9   3  14        1.28       -0.20      0.98 o 
  -8   3  14        8.76       10.32      1.15 o 
  -7   3  14       18.27       17.33      1.40 o 
  -6   3  14       39.84       41.20      2.24 o 
  -5   3  14       46.95       44.24      2.06 o 
  -4   3  14       19.68       18.41      2.32 o 
  -3   3  14      135.06      132.68      3.75 o 
  -2   3  14        8.63        8.26      1.33 o 
  -1   3  14        5.88        4.59      1.23 o 
   0   3  14       10.51       11.54      1.21 o 
   1   3  14        4.34        3.46      1.82 o 
 -15   4  14       56.84       55.29      5.27 o 
 -14   4  14       27.88       31.61      3.60 o 
 -13   4  14      150.65      153.93      4.49 o 
 -12   4  14        0.28       -0.31      2.56 o 
 -11   4  14      121.69      139.73      5.15 o 
 -10   4  14        0.29       -1.02      1.02 o 
  -9   4  14       30.96       33.57      1.92 o 
  -8   4  14        0.82        0.50      0.94 o 
  -7   4  14       15.03       16.12      1.34 o 
  -6   4  14        3.39        3.60      1.02 o 
  -5   4  14      223.51      236.53      4.47 o 
  -4   4  14      113.55      101.87      4.05 o 
  -3   4  14      102.57      105.20      3.27 o 
  -2   4  14        0.03        2.51      1.18 o 
  -1   4  14       53.17       49.76      2.64 o 
   0   4  14       55.21       64.44      4.37 o 
   1   4  14       29.02       32.12      2.20 o 
 -14   5  14        0.13       -0.81      1.14 o 
 -13   5  14        5.89        4.08      2.69 o 
 -12   5  14       31.87       33.02      5.42 o 
 -11   5  14        8.85        5.83      2.72 o 
 -10   5  14        0.00        0.96      3.15 o 
  -9   5  14       39.49       45.34      2.88 o 
  -8   5  14       14.47       13.25      1.37 o 
  -7   5  14        5.28        5.69      1.17 o 
  -6   5  14       68.09       77.15      3.12 o 
  -5   5  14       95.29      103.81      3.81 o 
  -4   5  14        1.13        1.02      1.12 o 
  -3   5  14        0.00        1.07      1.32 o 
  -2   5  14        0.32        1.47      1.92 o 
  -1   5  14       88.20       95.57      4.84 o 
   0   5  14       75.46       85.29      5.89 o 
 -14   6  14       86.59       85.93      6.04 o 
 -13   6  14        6.48        4.21      1.38 o 
 -12   6  14        1.05       -0.14      2.05 o 
 -11   6  14        0.30        0.40      2.02 o 
 -10   6  14       23.06       27.27      2.40 o 
  -9   6  14       17.62       18.29      2.04 o 
  -8   6  14       22.57       29.19      3.15 o 
  -7   6  14        0.26       -0.06      1.24 o 
  -6   6  14        2.55        4.65      3.54 o 
  -5   6  14       10.86       15.57      1.71 o 
  -4   6  14       49.73       51.16      2.75 o 
  -3   6  14        7.07       10.65      2.36 o 
  -2   6  14       40.10       44.95      3.09 o 
  -1   6  14        0.91        2.26      1.50 o 
   0   6  14      123.27      144.62      7.76 o 
 -13   7  14       72.84       75.03      5.72 o 
 -12   7  14        2.08        3.04      2.36 o 
 -11   7  14       31.34       35.07      6.95 o 
 -10   7  14        5.01        3.90      1.42 o 
  -9   7  14        0.48        0.83      1.44 o 
  -8   7  14       20.17       21.40      2.81 o 
  -7   7  14        0.00        0.20      1.25 o 
  -6   7  14       98.42      104.58      5.16 o 
  -5   7  14        9.73       12.57      2.27 o 
  -4   7  14        1.94        2.54      2.90 o 
  -3   7  14       40.57       51.30      4.88 o 
  -2   7  14       30.02       23.98      3.47 o 
  -1   7  14       70.33       66.54      5.08 o 
 -11   8  14        0.38        4.08      2.30 o 
 -10   8  14        2.78        2.58      2.16 o 
  -9   8  14        7.62        8.39      2.19 o 
  -8   8  14       38.13       37.81      3.68 o 
  -7   8  14        0.02        1.04      1.83 o 
  -6   8  14       65.60       73.48      5.33 o 
  -5   8  14        0.89       -0.13      1.65 o 
  -4   8  14       22.11       26.60      3.63 o 
  -3   8  14       50.77       50.78      4.90 o 
  -9   9  14       58.68       68.62      6.27 o 
  -8   9  14       70.78       84.70      6.06 o 
  -7   9  14       15.72       13.27      2.99 o 
  -6   9  14        0.02       -1.07      1.64 o 
  -5   9  14        4.44        7.61      2.49 o 
 -15   1  15       40.46       48.45      4.67 o 
 -14   1  15       97.49      101.82      4.25 o 
 -13   1  15        0.09       -0.28      1.09 o 
 -12   1  15        9.25        9.19      1.38 o 
 -11   1  15      106.61      102.67      3.06 o 
 -10   1  15        0.64       -0.60      1.06 o 
  -9   1  15        1.94        1.97      1.18 o 
  -8   1  15        0.29        0.07      1.11 o 
  -7   1  15        2.33        0.61      1.15 o 
  -6   1  15       68.89       66.53      3.12 o 
  -5   1  15        1.58        1.82      1.23 o 
  -4   1  15       47.25       49.46      2.36 o 
  -3   1  15      102.44      106.84      4.22 o 
  -2   1  15        6.50        5.65      1.74 o 
  -1   1  15        0.41       -0.69      1.63 o 
   0   1  15        1.87        3.65      2.30 o 
 -15   2  15      309.07      307.90     11.82 o 
 -14   2  15      240.87      241.92      6.69 o 
 -13   2  15      135.08      152.70      5.94 o 
 -12   2  15        0.59       -0.27      1.26 o 
 -11   2  15        4.44        2.70      1.19 o 
 -10   2  15       84.97       93.52      4.68 o 
  -9   2  15       31.12       34.05      2.03 o 
  -8   2  15       80.03       85.25      2.81 o 
  -7   2  15       18.08       16.51      1.63 o 
  -6   2  15        6.27        8.24      1.44 o 
  -5   2  15       36.41       39.60      2.11 o 
  -4   2  15       62.33       55.95      2.80 o 
  -3   2  15       22.85       26.12      2.96 o 
  -2   2  15       96.14       94.23      3.53 o 
  -1   2  15       12.08       11.82      2.03 o 
   0   2  15       32.54       30.53      3.33 o 
 -14   3  15        1.84       -2.23      2.23 o 
 -13   3  15        0.16        0.48      1.58 o 
 -12   3  15       46.37       46.70      2.83 o 
 -11   3  15       29.16       32.24      2.36 o 
 -10   3  15       10.65       13.04      2.08 o 
  -9   3  15       12.70       13.09      1.44 o 
  -8   3  15       25.64       26.84      2.46 o 
  -7   3  15        2.24        3.36      1.24 o 
  -6   3  15       30.93       30.04      1.81 o 
  -5   3  15       16.51       19.01      1.61 o 
  -4   3  15       99.43       97.46      2.93 o 
  -3   3  15       12.19       11.12      1.77 o 
  -2   3  15        0.06        0.27      1.09 o 
  -1   3  15        3.75        4.29      1.65 o 
 -14   4  15      104.35       97.73      6.46 o 
 -13   4  15        3.86        3.26      1.79 o 
 -12   4  15       50.63       51.78      6.71 o 
 -11   4  15       26.27       25.07      2.69 o 
 -10   4  15       24.92       26.70      2.03 o 
  -9   4  15      108.18      110.19      4.25 o 
  -8   4  15       17.34       18.57      1.86 o 
  -7   4  15       24.27       26.68      1.95 o 
  -6   4  15       37.03       38.53      2.39 o 
  -5   4  15        5.05        3.00      1.14 o 
  -4   4  15       61.96       64.61      2.46 o 
  -3   4  15        0.98       -0.07      1.15 o 
  -2   4  15       12.75       12.31      2.61 o 
  -1   4  15       13.29       12.28      2.22 o 
 -13   5  15       51.48       47.08      3.60 o 
 -12   5  15        9.19        7.90      2.06 o 
 -11   5  15        4.26        0.82      2.25 o 
 -10   5  15       23.13       27.50      3.96 o 
  -9   5  15       10.48       10.25      2.75 o 
  -8   5  15        3.94        2.75      1.58 o 
  -7   5  15       18.97       17.23      2.33 o 
  -6   5  15        9.17        9.32      1.61 o 
  -5   5  15      100.33      112.91      6.18 o 
  -4   5  15       13.09       16.51      2.54 o 
  -3   5  15        0.50       -1.40      1.40 o 
  -2   5  15        4.25        2.74      2.02 o 
 -12   6  15       81.08       78.57      5.93 o 
 -11   6  15        0.00        2.21      2.35 o 
 -10   6  15        0.13       -1.30      1.30 o 
  -9   6  15        0.81        1.76      1.30 o 
  -8   6  15       12.52       12.70      2.38 o 
  -7   6  15       28.63       38.15      3.61 o 
  -6   6  15        1.29        3.13      1.62 o 
  -5   6  15        0.74       -1.06      1.71 o 
  -4   6  15       20.99       21.91      2.30 o 
  -3   6  15       17.59       16.64      4.38 o 
 -11   7  15       11.60       18.03      4.99 o 
 -10   7  15        4.50        8.20      1.98 o 
  -9   7  15        2.91        3.73      2.26 o 
  -8   7  15       39.24       36.61      4.54 o 
  -7   7  15      160.88      185.47      9.33 o 
  -6   7  15       78.05       80.35      5.79 o 
  -5   7  15       14.41       12.95      2.92 o 
  -4   7  15       11.66       11.86      2.87 o 
  -8   8  15        2.58        3.67      2.27 o 
  -7   8  15       24.40       24.04      3.85 o 
 -14   0  16       69.98       66.58      5.25 o 
 -13   0  16      229.05      232.73      9.71 o 
 -12   0  16        2.66       -0.65      2.18 o 
 -11   0  16       16.02       16.33      2.40 o 
 -10   0  16       63.69       64.62      9.17 o 
  -9   0  16      112.02      126.84      8.12 o 
  -8   0  16       18.44       17.03      2.53 o 
  -7   0  16       67.58       60.60      3.95 o 
  -6   0  16       26.00       21.60      2.71 o 
  -5   0  16       18.70       20.90      2.76 o 
  -4   0  16       45.34       37.71      5.57 o 
  -3   0  16       39.26       37.22      3.45 o 
  -2   0  16        0.41        0.27      3.19 o 
 -13   1  16        0.02       -0.76      2.59 o 
 -12   1  16        1.34       -0.10      1.27 o 
 -11   1  16       36.97       38.09      2.20 o 
 -10   1  16        0.47        0.06      1.44 o 
  -9   1  16       11.47       10.85      1.54 o 
  -8   1  16       17.56       17.42      1.74 o 
  -7   1  16        3.85        2.64      1.33 o 
  -6   1  16        4.02        2.58      1.36 o 
  -5   1  16        0.46       -1.18      1.25 o 
  -4   1  16      102.16      105.67      4.86 o 
  -3   1  16        0.06       -1.56      1.56 o 
 -13   2  16       31.52       32.91      2.83 o 
 -12   2  16       64.15       60.52      2.98 o 
 -11   2  16       75.41       75.20      4.37 o 
 -10   2  16       23.03       19.17      1.75 o 
  -9   2  16       43.04       43.46      2.32 o 
  -8   2  16       41.32       38.26      2.24 o 
  -7   2  16       11.15       14.46      1.68 o 
  -6   2  16       17.50       14.87      1.72 o 
  -5   2  16       23.75       24.88      2.01 o 
  -4   2  16        0.07       -1.47      1.47 o 
  -3   2  16       10.69       12.06      2.49 o 
 -13   3  16      117.88      117.67      7.16 o 
 -12   3  16       22.18       25.25      2.12 o 
 -11   3  16        0.53        0.63      1.31 o 
 -10   3  16       15.81       12.05      1.78 o 
  -9   3  16        3.35        2.68      1.25 o 
  -8   3  16        1.73        1.94      1.24 o 
  -7   3  16        0.06       -0.65      1.43 o 
  -6   3  16        2.81        1.38      1.51 o 
  -5   3  16       85.75       77.78      6.42 o 
  -4   3  16        1.63        0.82      1.99 o 
  -3   3  16       93.61       96.35      4.67 o 
 -12   4  16        6.90        4.05      2.82 o 
 -11   4  16        6.49        7.05      2.01 o 
 -10   4  16        4.35        2.57      1.41 o 
  -9   4  16        0.33        0.60      1.54 o 
  -8   4  16       17.75       14.39      2.26 o 
  -7   4  16        0.04       -0.38      1.61 o 
  -6   4  16        3.17        2.49      1.21 o 
  -5   4  16        5.58        7.13      1.59 o 
  -4   4  16        3.39        2.20      1.44 o 
 -11   5  16       13.01        7.70      3.06 o 
 -10   5  16        6.11        8.07      2.96 o 
  -9   5  16       13.02       14.25      3.34 o 
  -8   5  16       19.95       21.02      2.69 o 
  -7   5  16        1.75        2.04      1.15 o 
  -6   5  16       20.59       23.66      2.16 o 
  -5   5  16        1.64        1.50      1.89 o 
  -9   6  16        3.66        1.09      2.23 o 
  -8   6  16        4.43        4.49      1.79 o 
  -7   6  16        6.51        8.72      2.66 o 
 -11   1  17        1.08       -1.53      1.88 o 
 -10   1  17       53.28       52.47      3.67 o 
  -9   1  17        3.57        5.12      2.09 o 
  -8   1  17       22.47       23.21      4.46 o 
  -7   1  17        5.92        7.67      2.32 o 
  -6   1  17        0.00       -1.39      2.01 o 
 -10   2  17        1.82       -0.03      2.81 o 
  -9   2  17       19.97       22.98      4.21 o 
  -8   2  17        0.26       -0.54      1.94 o 
  -7   2  17       20.31       18.75      2.72 o 
  -6   2  17        0.22       -2.54      2.54 o 
  -9   3  17       61.55       60.97      5.75 o 
  -8   3  17        1.70       -1.38      1.48 o 
                                                 
